# Supplementary material for: Genomic changes and biochemical alterations of seed protein and oil content in a subset of fast neutron induced soybean mutants
Source: BMC Plant Biol. 2019 Oct 12;19:420. doi: 10.1186/s12870-019-1981-x (PMC6790046; doi:10.1186/s12870-019-1981-x)
Supplement: Supplementary file 2 — Table S2. A list of genes deletion and or duplication in the ten mutants. (XLSX 173 kb) [file 12870_2019_1981_MOESM2_ESM.xlsx]

## Sheet: genes L01
Line ID	Chr	Start position	End position	Type of variants	Number of genes	Gene ID	Protein name
L01	Gm01	46707925	46750743	Homozygous Deletion	4	Glyma.01G139300	Arginase/deacetylase superfamily protein
						Glyma.01G139400	0
						Glyma.01G139500	UDP-D-glucuronate 4-epimerase 3
						Glyma.01G139600	RNA 3\'-terminal phosphate cyclase/enolpyruvate transferase, alpha/beta
	Gm01	47452956	47801756	Homozygous Deletion	19	Glyma.01G142300	DHHC-type zinc finger family protein
						Glyma.01G142400	0
						Glyma.01G142500	Plant self-incompatibility protein S1 family
						Glyma.01G142600	secretory 1A
						Glyma.01G142700	RNA helicase family protein
						Glyma.01G142800	glutathione S-transferase (class zeta) 2
						Glyma.01G142900	0
						Glyma.01G143000	0
						Glyma.01G143100	AT-hook motif nuclear-localized protein 1
						Glyma.01G143200	RNA cyclase family protein
						Glyma.01G143300	Embryo-specific protein 3, (ATS3)
						Glyma.01G143400	MAPK/ERK kinase kinase 1
						Glyma.01G143500	heat shock transcription factor B2A
						Glyma.01G143600	RING/U-box superfamily protein
						Glyma.01G143700	0
						Glyma.01G143800	LOB domain-containing protein 31
						Glyma.01G143900	LOB domain-containing protein 18
						Glyma.01G144000	0
						Glyma.01G144100	PIF1 helicase

## Sheet: genes L02
Line ID	Chr	Start position	End position	Type of variants	Number of genes	Gene ID	Protein name
L02	Gm02	44345357	44350035	Homo- Del	1	Glyma.02G256900
	Gm09	40575108	40579925	Homo- Del	1	Glyma.09G180800	Reticulon family protein
	Gm10	35254127	36582024	Homo- Del	52	Glyma.10G130400	Ran BP2/NZF zinc finger-like superfamily protein
						Glyma.10G130500	Ran BP2/NZF zinc finger-like superfamily protein
						Glyma.10G130600	Late embryogenesis abundant protein (LEA) family protein
						Glyma.10G130700	MUTL protein homolog 1
						Glyma.10G130800	triglyceride lipases;triglyceride lipases
						Glyma.10G130900	0
						Glyma.10G131000	Pentatricopeptide repeat (PPR-like) superfamily protein
						Glyma.10G131100	0
						Glyma.10G131200	0
						Glyma.10G131300	0
						Glyma.10G131400	Nucleic acid-binding, OB-fold-like protein
						Glyma.10G131500	cation/hydrogen exchanger 15
						Glyma.10G131600	0
						Glyma.10G131700	Nuclear transport factor 2 (NTF2) family protein with RNA binding (RRM-RBD-RNP motifs) domain
						Glyma.10G131800	hAT dimerisation domain-containing protein
						Glyma.10G131900	DNAse I-like superfamily protein
						Glyma.10G132000	0
						Glyma.10G132100	F-box family protein
						Glyma.10G132200	myb domain protein 79
						Glyma.10G132300	ammonium transporter 1;1
						Glyma.10G132400	0
						Glyma.10G132500	Bifunctional inhibitor/lipid-transfer protein/seed storage 2S albumin superfamily protein
						Glyma.10G132600	S-adenosyl-L-methionine-dependent methyltransferases superfamily protein
						Glyma.10G132700	TTF-type zinc finger protein with HAT dimerisation domain
						Glyma.10G132800	Calcium-binding tetratricopeptide family protein
						Glyma.10G132900	PIF1 helicase
						Glyma.10G133000	Nucleic acid-binding, OB-fold-like protein
						Glyma.10G133100	Ribosomal protein S3 family protein
						Glyma.10G133200	Syntaxin/t-SNARE family protein
						Glyma.10G133300	TTF-type zinc finger protein with HAT dimerisation domain
						Glyma.10G133400	TTF-type zinc finger protein with HAT dimerisation domain
						Glyma.10G133500	Histone superfamily protein
						Glyma.10G133600	indole-3-acetic acid inducible 33
						Glyma.10G133700	MOS4-associated complex 3B
						Glyma.10G133800	Ribosomal protein S3 family protein
						Glyma.10G133900	plasmodesmata-located protein 2
						Glyma.10G134000	transcription activators
						Glyma.10G134100	RNA-binding (RRM/RBD/RNP motifs) family protein
						Glyma.10G134200	succinate dehydrogenase 2-2
						Glyma.10G134300	0
						Glyma.10G134400	CCT motif family protein
						Glyma.10G134500	0
						Glyma.10G134600	Ribosomal protein L14p/L23e family protein
						Glyma.10G134700	HAD superfamily, subfamily IIIB acid phosphatase
						Glyma.10G134800	F-box/RNI-like/FBD-like domains-containing protein
						Glyma.10G134900	Nucleoside diphosphate kinase family protein
						Glyma.10G135000	allergen-related
						Glyma.10G135100	0
						Glyma.10G135200	F-box/RNI-like superfamily protein
						Glyma.10G135300	0
						Glyma.10G135400	pheophytinase
						Glyma.10G135500	F-box/RNI-like/FBD-like domains-containing protein

## Sheet: genes L03
Line ID	Chr	Start position	End position	Type of variants	Number of genes	Gene ID	Protein name
L03	Gm05	39061852	39117234	Homozygous Deletion	7	Glyma.05G208600	acid-amino acid ligases;ligases;ATP binding;ATP binding;ligases
						Glyma.05G208700	plasma membrane intrinsic protein 1;4
						Glyma.05G208800	NAD(P)-binding Rossmann-fold superfamily protein
						Glyma.05G208900	cytochrome P450, family 86, subfamily A, polypeptide 8
						Glyma.05G209000	BTB/POZ domain with WD40/YVTN repeat-like protein
						Glyma.05G209100	hydroxyproline-rich glycoprotein family protein
						Glyma.05G209200	Peptidase M1 family protein
	Gm10	44814671	45068086	Homozygous Deletion	17	Glyma.10G216800	calcium-dependent protein kinase 2
						Glyma.10G216900	calcium-dependent protein kinase 4
						Glyma.10G217000	sequence-specific DNA binding transcription factors;transcription regulators
						Glyma.10G217100	exocyst complex component sec5
						Glyma.10G217200	ATP-binding casette family G25
						Glyma.10G217300	0
						Glyma.10G217400	Protease-associated (PA) RING/U-box zinc finger family protein
						Glyma.10G217500	PDI-like 5-2
						Glyma.10G217600	Polynucleotide adenylyltransferase family protein
						Glyma.10G217700	fucosyltransferase 13
						Glyma.10G217800	sucrose-proton symporter 2
						Glyma.10G217900	Protein of unknown function (DUF668)
						Glyma.10G218000	protein tyrosine phosphatase 1
						Glyma.10G218100	Exostosin family protein
						Glyma.10G218200	Trm112p-like protein
						Glyma.10G218300	FORMS APLOID AND BINUCLEATE CELLS 1A
						Glyma.10G218400
	Gm15	7051245	7051686	Homozygous Deletion	0

## Sheet: genes L04
Line ID	Chr	Start position	End position	Type of variants	Number of genes	Gene ID	Protein name
L04	Gm06	5606804	5656217	Duplication	6	Glyma.06G072800	O-Glycosyl hydrolases family 17 protein
						Glyma.06G072900	mitotic-like cyclin 3B from Arabidopsis
						Glyma.06G073000	Protein phosphatase 2A regulatory B subunit family protein
						Glyma.06G073100	RING/U-box superfamily protein
						Glyma.06G073200	SPOC domain / Transcription elongation factor S-II protein
						Glyma.06G073300	DNAJ heat shock family protein
	Gm06	6427918	11549153	Duplication	582	Glyma.06G083600	ARM repeat superfamily protein
						Glyma.06G083700	catalytics
						Glyma.06G083800	Nucleotide-diphospho-sugar transferases superfamily protein
						Glyma.06G083900	heat stable protein 1
						Glyma.06G084000	heat stable protein 1
						Glyma.06G084100	tocopherol cyclase, chloroplast / vitamin E deficient 1 (VTE1) / sucrose export defective 1 (SXD1)
						Glyma.06G084200	Phosphorylase superfamily protein
						Glyma.06G084300	casein kinase I-like 3
						Glyma.06G084400	Plant protein of unknown function (DUF828) with plant pleckstrin homology-like region
						Glyma.06G084500	Glyoxalase/Bleomycin resistance protein/Dioxygenase superfamily protein
						Glyma.06G084600	tonoplast intrinsic protein 4;1
						Glyma.06G084700	Transducin/WD40 repeat-like superfamily protein
						Glyma.06G084800	RING/U-box superfamily protein
						Glyma.06G084900	chromatin-remodeling protein 11
						Glyma.06G085000	carotenoid cleavage dioxygenase 1
						Glyma.06G085100	carotenoid cleavage dioxygenase 1
						Glyma.06G085200	Exostosin family protein
						Glyma.06G085300	Exostosin family protein
						Glyma.06G085400	Exostosin family protein
						Glyma.06G085500	Exostosin family protein
						Glyma.06G085600
						Glyma.06G085700	Integrase-type DNA-binding superfamily protein
						Glyma.06G085800	carotenoid cleavage dioxygenase 8
						Glyma.06G085900	YebC-related
						Glyma.06G086000	Protein of unknown function (DUF810)
						Glyma.06G086100	SWIM zinc finger family protein / mitogen-activated protein kinase kinase kinase (MAPKKK)-related
						Glyma.06G086200	Peptidyl-tRNA hydrolase II (PTH2) family protein
						Glyma.06G086300
						Glyma.06G086400	GATA transcription factor 12
						Glyma.06G086500
						Glyma.06G086600	homeobox gene 8
						Glyma.06G086700
						Glyma.06G086800	Leucine-rich receptor-like protein kinase family protein
						Glyma.06G086900	Protein of unknown function (DUF1677)
						Glyma.06G087000	Protein of unknown function (DUF1677)
						Glyma.06G087100	alpha/beta-Hydrolases superfamily protein
						Glyma.06G087200	Polyketide cyclase/dehydrase and lipid transport superfamily protein
						Glyma.06G087300	Polyketide cyclase/dehydrase and lipid transport superfamily protein
						Glyma.06G087400
						Glyma.06G087500	Protein kinase family protein
						Glyma.06G087600
						Glyma.06G087700
						Glyma.06G087800	NADP-malic enzyme 3
						Glyma.06G087900	ATP-dependent protease La (LON) domain protein
						Glyma.06G088000	Nucleotidylyl transferase superfamily protein
						Glyma.06G088100	HPT phosphotransmitter 4
						Glyma.06G088200	amino acid permease 1
						Glyma.06G088300	amino acid permease 8
						Glyma.06G088400	Protein kinase family protein with leucine-rich repeat domain
						Glyma.06G088500	nuclear poly(a) polymerase
						Glyma.06G088600	phosphofructokinase 3
						Glyma.06G088700	ataurora1
						Glyma.06G088800	ataurora1
						Glyma.06G088900	Tetratricopeptide repeat (TPR)-like superfamily protein
						Glyma.06G089000
						Glyma.06G089100	alpha/beta-Hydrolases superfamily protein
						Glyma.06G089200
						Glyma.06G089300
						Glyma.06G089400	homolog of yeast ergosterol28
						Glyma.06G089500
						Glyma.06G089600	Protein of unknown function (DUF1005)
						Glyma.06G089700	plastid-specific 50S ribosomal protein 6
						Glyma.06G089800	Inositol 1,3,4-trisphosphate 5/6-kinase family protein
						Glyma.06G089900	Adaptor protein complex AP-1, gamma subunit
						Glyma.06G090000	phosphate 2
						Glyma.06G090100	RNA-binding KH domain-containing protein
						Glyma.06G090200	amino acid permease 6
						Glyma.06G090300	Putative serine esterase family protein
						Glyma.06G090400	xylulose kinase-2
						Glyma.06G090500	tubulin alpha-2 chain
						Glyma.06G090600
						Glyma.06G090700	Leucine-rich repeat transmembrane protein kinase family protein
						Glyma.06G090800	Leucine-rich receptor-like protein kinase family protein
						Glyma.06G090900	transcription factor-related
						Glyma.06G091000	sucrose transporter 4
						Glyma.06G091100	MATE efflux family protein
						Glyma.06G091200	Nucleotide-diphospho-sugar transferases superfamily protein
						Glyma.06G091300
						Glyma.06G091400
						Glyma.06G091500	phosphoenolpyruvate carboxykinase 2
						Glyma.06G091600	Glutamyl-tRNA reductase family protein
						Glyma.06G091700	indoleacetic acid-induced protein 8
						Glyma.06G091800
						Glyma.06G091900	hydroxyproline-rich glycoprotein family protein
						Glyma.06G092000	beta HLH protein 93
						Glyma.06G092100	Phosphoglycerate mutase family protein
						Glyma.06G092200	oxidoreductase, zinc-binding dehydrogenase family protein
						Glyma.06G092300	CBL-interacting protein kinase 8
						Glyma.06G092400
						Glyma.06G092500
						Glyma.06G092600	Pentatricopeptide repeat (PPR-like) superfamily protein
						Glyma.06G092700	TRAF-type zinc finger-related
						Glyma.06G092800	Rhamnogalacturonate lyase family protein
						Glyma.06G092900	Rhamnogalacturonate lyase family protein
						Glyma.06G093000	Pentatricopeptide repeat (PPR) superfamily protein
						Glyma.06G093100	phosphoglucose isomerase 1
						Glyma.06G093200
						Glyma.06G093300	Tudor/PWWP/MBT superfamily protein
						Glyma.06G093400	Predicted AT-hook DNA-binding family protein
						Glyma.06G093500	ubiquitin-specific protease 16
						Glyma.06G093600	Eukaryotic aspartyl protease family protein
						Glyma.06G093700
						Glyma.06G093800	conserved peptide upstream open reading frame 45
						Glyma.06G093900	dicarboxylate carrier 2
						Glyma.06G094000	Rho GTPase activation protein (RhoGAP) with PH domain
						Glyma.06G094100
						Glyma.06G094200
						Glyma.06G094300	phosphoglucose isomerase 1
						Glyma.06G094400	G-box regulating factor 6
						Glyma.06G094500	Nitrogen regulatory PII-like, alpha/beta
						Glyma.06G094600	CYCLIN D4;1
						Glyma.06G094700	sequence-specific DNA binding transcription factors;transcription regulators
						Glyma.06G094800	conserved peptide upstream open reading frame 37
						Glyma.06G094900	transducin family protein / WD-40 repeat family protein
						Glyma.06G095000	Protein kinase superfamily protein
						Glyma.06G095100
						Glyma.06G095200	homeobox protein 22
						Glyma.06G095300	FH interacting protein 1
						Glyma.06G095400	auxin F-box protein 5
						Glyma.06G095500	pyridoxin (pyrodoxamine) 5\'-phosphate oxidase
						Glyma.06G095600	Cysteine proteinases superfamily protein
						Glyma.06G095700	K-box region and MADS-box transcription factor family protein
						Glyma.06G095800	time for coffee
						Glyma.06G095900	O-fucosyltransferase family protein
						Glyma.06G096000	MSCS-like 2
						Glyma.06G096100	MSCS-like 2
						Glyma.06G096200	P-loop containing nucleoside triphosphate hydrolases superfamily protein
						Glyma.06G096300	vacuolar protein sorting 34
						Glyma.06G096400	RNA polymerases N / 8 kDa subunit
						Glyma.06G096500	Plant-specific transcription factor YABBY family protein
						Glyma.06G096600	P-loop containing nucleoside triphosphate hydrolases superfamily protein
						Glyma.06G096700	L-Aspartase-like family protein
						Glyma.06G096800
						Glyma.06G096900	kinase interacting family protein
						Glyma.06G097000
						Glyma.06G097100	Homeodomain-like superfamily protein
						Glyma.06G097200	P450 reductase 1
						Glyma.06G097300	HXXXD-type acyl-transferase family protein
						Glyma.06G097400	dsRNA-binding domain-like superfamily protein
						Glyma.06G097500	RAB geranylgeranyl transferase alpha subunit 1
						Glyma.06G097600	Tetratricopeptide repeat (TPR)-like superfamily protein
						Glyma.06G097700	Protein kinase superfamily protein
						Glyma.06G097800	binding
						Glyma.06G097900	GATA-type zinc finger protein with TIFY domain
						Glyma.06G098000	ZIM-like 1
						Glyma.06G098100	F-box/RNI-like superfamily protein
						Glyma.06G098200	phosphoglucan, water dikinase
						Glyma.06G098300	Golgi-body localisation protein domain ;RNA pol II promoter Fmp27 protein domain
						Glyma.06G098400
						Glyma.06G098500	Sas10/Utp3/C1D family
						Glyma.06G098600	CRT (chloroquine-resistance transporter)-like transporter 2
						Glyma.06G098700	ubiquitin-protein ligase 1
						Glyma.06G098800	Target SNARE coiled-coil domain protein
						Glyma.06G098900	phosphoenolpyruvate carboxylase-related kinase 2
						Glyma.06G099000	glutathione S-transferase TAU 8
						Glyma.06G099100	Tetratricopeptide repeat (TPR)-like superfamily protein
						Glyma.06G099200
						Glyma.06G099300	hAT dimerisation domain-containing protein / transposase-related
						Glyma.06G099400	purine permease 1
						Glyma.06G099500
						Glyma.06G099600	MATE efflux family protein
						Glyma.06G099700	ENTH/ANTH/VHS superfamily protein
						Glyma.06G099800	RING/U-box superfamily protein
						Glyma.06G099900
						Glyma.06G100000	basic helix-loop-helix (bHLH) DNA-binding superfamily protein
						Glyma.06G100100
						Glyma.06G100200	RNA-binding (RRM/RBD/RNP motifs) family protein
						Glyma.06G100300	Cupredoxin superfamily protein
						Glyma.06G100400
						Glyma.06G100500
						Glyma.06G100600	isoamylase 3
						Glyma.06G100700
						Glyma.06G100800	Mitochondrial ribosomal protein L27
						Glyma.06G100900
						Glyma.06G101000
						Glyma.06G101100
						Glyma.06G101200	O-fucosyltransferase family protein
						Glyma.06G101300	Seryl-tRNA synthetase
						Glyma.06G101400	VQ motif-containing protein
						Glyma.06G101500	general regulatory factor 2
						Glyma.06G101600	transferases, transferring glycosyl groups
						Glyma.06G101700	Class-II DAHP synthetase family protein
						Glyma.06G101800	F-BOX WITH WD-40 2
						Glyma.06G101900	EXORDIUM like 2
						Glyma.06G102000	Phosphate-responsive 1 family protein
						Glyma.06G102100	Phosphate-responsive 1 family protein
						Glyma.06G102200
						Glyma.06G102300	UDP-glucosyl transferase 85A3
						Glyma.06G102400	RNA-binding (RRM/RBD/RNP motifs) family protein
						Glyma.06G102500	S-adenosyl-L-methionine-dependent methyltransferases superfamily protein
						Glyma.06G102600	Ubiquitin carboxyl-terminal hydrolase family protein
						Glyma.06G102700	Outer arm dynein light chain 1 protein
						Glyma.06G102800	APR-like 4
						Glyma.06G102900	methyl-CPG-binding domain 8
						Glyma.06G103000	APR-like 4
						Glyma.06G103100	Protein phosphatase 2C family protein
						Glyma.06G103200	cryptochrome 1
						Glyma.06G103300	myb domain protein 93
						Glyma.06G103400	MATE efflux family protein
						Glyma.06G103500	peptidases
						Glyma.06G103600	Mitochondrial substrate carrier family protein
						Glyma.06G103700
						Glyma.06G103800
						Glyma.06G103900	Major facilitator superfamily protein
						Glyma.06G104000	Major facilitator superfamily protein
						Glyma.06G104100	pumilio 7
						Glyma.06G104200
						Glyma.06G104300	S-adenosyl-L-methionine-dependent methyltransferases superfamily protein
						Glyma.06G104400	VQ motif-containing protein
						Glyma.06G104500	VQ motif-containing protein
						Glyma.06G104600	tetratricopeptide repeat (TPR)-containing protein
						Glyma.06G104700
						Glyma.06G104800	Haloacid dehalogenase-like hydrolase (HAD) superfamily protein
						Glyma.06G104900	Late embryogenesis abundant (LEA) hydroxyproline-rich glycoprotein family
						Glyma.06G105000	related to AP2 4
						Glyma.06G105100	Protein of unknown function (DUF833)
						Glyma.06G105200	Transducin/WD40 repeat-like superfamily protein
						Glyma.06G105300	Glycosyl hydrolase family protein
						Glyma.06G105400
						Glyma.06G105500	Sec14p-like phosphatidylinositol transfer family protein
						Glyma.06G105600	Phosphoglycerate mutase family protein
						Glyma.06G105700	Pollen Ole e 1 allergen and extensin family protein
						Glyma.06G105800	Protein of unknown function (DUF581)
						Glyma.06G105900	acetyl-CoA carboxylase 1
						Glyma.06G106000	tRNA modification GTPase, putative
						Glyma.06G106100	sulfate transporter 1;3
						Glyma.06G106200	slufate transporter 2;1
						Glyma.06G106300
						Glyma.06G106400
						Glyma.06G106500	ASYMMETRIC LEAVES 2-like 1
						Glyma.06G106600
						Glyma.06G106700	Heavy metal transport/detoxification superfamily protein
						Glyma.06G106800	Galactose oxidase/kelch repeat superfamily protein
						Glyma.06G106900
						Glyma.06G107000
						Glyma.06G107100	S-adenosyl-L-methionine-dependent methyltransferases superfamily protein
						Glyma.06G107200	electron carriers;protein disulfide oxidoreductases
						Glyma.06G107300	TGA1A-related gene 3
						Glyma.06G107400	Chaperone DnaJ-domain superfamily protein
						Glyma.06G107500	4-phospho-panto-thenoylcysteine synthetase
						Glyma.06G107600	Rhomboid-related intramembrane serine protease family protein
						Glyma.06G107700
						Glyma.06G107800	serine hydroxymethyltransferase 7
						Glyma.06G107900
						Glyma.06G108000	Co-chaperone GrpE family protein
						Glyma.06G108100	Galactosyltransferase family protein
						Glyma.06G108200	Vacuolar sorting protein 9 (VPS9) domain
						Glyma.06G108300	hAT dimerisation domain-containing protein / transposase-related
						Glyma.06G108400
						Glyma.06G108500	PHD finger family protein
						Glyma.06G108600
						Glyma.06G108700	Glycosyl hydrolase superfamily protein
						Glyma.06G108800
						Glyma.06G108900	MAPK/ERK kinase kinase 1
						Glyma.06G109000	Protein of unknown function (DUF1644)
						Glyma.06G109100
						Glyma.06G109200	nitrate reductase 1
						Glyma.06G109300	Ribosomal protein S13/S18 family
						Glyma.06G109400	phosphatidylinositol-4-phosphate 5-kinase 1
						Glyma.06G109500	OSBP(oxysterol binding protein)-related protein 1C
						Glyma.06G109600	holocarboxylase synthase 1
						Glyma.06G109700	SET domain group 37
						Glyma.06G109800	putative protein kinase 1
						Glyma.06G109900	C2H2-like zinc finger protein
						Glyma.06G110000	Pentatricopeptide repeat (PPR-like) superfamily protein
						Glyma.06G110100
						Glyma.06G110200	like AUX1 3
						Glyma.06G110300	TTF-type zinc finger protein with HAT dimerisation domain
						Glyma.06G110400	cold shock domain protein 1
						Glyma.06G110500	camphor resistance CrcB family protein
						Glyma.06G110600	flavonol synthase 1
						Glyma.06G110700	S-locus lectin protein kinase family protein
						Glyma.06G110800	GRAS family transcription factor
						Glyma.06G110900	Pyridoxal phosphate (PLP)-dependent transferases superfamily protein
						Glyma.06G111000	Pyridoxal phosphate (PLP)-dependent transferases superfamily protein
						Glyma.06G111100	Histone H3 K4-specific methyltransferase SET7/9 family protein
						Glyma.06G111200	YbaK/aminoacyl-tRNA synthetase-associated domain
						Glyma.06G111300	Integrase-type DNA-binding superfamily protein
						Glyma.06G111400	emp24/gp25L/p24 family/GOLD family protein
						Glyma.06G111500	Thioredoxin superfamily protein
						Glyma.06G111600	nodulin MtN21 /EamA-like transporter family protein
						Glyma.06G111700	nodulin MtN21 /EamA-like transporter family protein
						Glyma.06G111800	nodulin MtN21 /EamA-like transporter family protein
						Glyma.06G111900	nodulin MtN21 /EamA-like transporter family protein
						Glyma.06G112000	nodulin MtN21 /EamA-like transporter family protein
						Glyma.06G112100	nodulin MtN21 /EamA-like transporter family protein
						Glyma.06G112200	nodulin MtN21 /EamA-like transporter family protein
						Glyma.06G112300
						Glyma.06G112400	basal transcription factor complex subunit-related
						Glyma.06G112500	lysm domain GPI-anchored protein 1 precursor
						Glyma.06G112600	P-loop containing nucleoside triphosphate hydrolases superfamily protein
						Glyma.06G112700	Adenine nucleotide alpha hydrolases-like superfamily protein
						Glyma.06G112800	EamA-like transporter family protein
						Glyma.06G112900	long chain acyl-CoA synthetase 9
						Glyma.06G113000
						Glyma.06G113100
						Glyma.06G113200	Chlorophyll A-B binding family protein
						Glyma.06G113300	Plant protein of unknown function (DUF869)
						Glyma.06G113400	TRAM, LAG1 and CLN8 (TLC) lipid-sensing domain containing protein
						Glyma.06G113500	Pheophorbide a oxygenase family protein with Rieske [2Fe-2S] domain
						Glyma.06G113600	proteasome beta subunit C1
						Glyma.06G113700	Ribosomal protein S3Ae
						Glyma.06G113800
						Glyma.06G113900	RING/U-box superfamily protein
						Glyma.06G114000	NAC (No Apical Meristem) domain transcriptional regulator superfamily protein
						Glyma.06G114100	replication factor C subunit 3
						Glyma.06G114200	Eukaryotic aspartyl protease family protein
						Glyma.06G114300	aldehyde dehydrogenase 3H1
						Glyma.06G114400	thylakoidal ascorbate peroxidase
						Glyma.06G114500
						Glyma.06G114600	Protein of unknown function (DUF630 and DUF632)
						Glyma.06G114700	PDI-like 1-1
						Glyma.06G114800	PDI-like 1-2
						Glyma.06G114900	response regulator 9
						Glyma.06G115000	Aldolase superfamily protein
						Glyma.06G115100	IAA-leucine resistant (ILR)-like gene 6
						Glyma.06G115200	F-box protein 7
						Glyma.06G115300	BTB/POZ domain-containing protein
						Glyma.06G115400	beta-galactosidase 16
						Glyma.06G115500	8-oxoguanine-DNA glycosylase 1
						Glyma.06G115600	SWITCH/sucrose nonfermenting 3C
						Glyma.06G115700
						Glyma.06G115800	NRAMP metal ion transporter 6
						Glyma.06G115900
						Glyma.06G116000	ATPase family associated with various cellular activities (AAA)
						Glyma.06G116100	Cyclin A1;1
						Glyma.06G116200	DPP6 N-terminal domain-like protein
						Glyma.06G116300	plastidic type i signal peptidase 1
						Glyma.06G116400	amino acid permease 3
						Glyma.06G116500	Chaperone DnaJ-domain superfamily protein
						Glyma.06G116600	Tetratricopeptide repeat (TPR)-like superfamily protein
						Glyma.06G116700
						Glyma.06G116800	Preprotein translocase SecA family protein
						Glyma.06G116900	Preprotein translocase SecA family protein
						Glyma.06G117000
						Glyma.06G117100
						Glyma.06G117200	2-oxoglutarate (2OG) and Fe(II)-dependent oxygenase superfamily protein
						Glyma.06G117300	NAD kinase 2
						Glyma.06G117400	wound-responsive family protein
						Glyma.06G117500	plastid transcriptionally active 6
						Glyma.06G117600	K-box region and MADS-box transcription factor family protein
						Glyma.06G117700	histone methyltransferases(H3-K4 specific);histone methyltransferases(H3-K36 specific)
						Glyma.06G117800	Glutathione S-transferase family protein
						Glyma.06G117900	Protein kinase protein with adenine nucleotide alpha hydrolases-like domain
						Glyma.06G118000	subunit NDH-M of NAD(P)H:plastoquinone dehydrogenase complex
						Glyma.06G118100	UDP-sugar pyrophosphorylase
						Glyma.06G118200	BTB/POZ domain-containing protein
						Glyma.06G118300	RING/FYVE/PHD-type zinc finger family protein
						Glyma.06G118400	RING/U-box superfamily protein
						Glyma.06G118500	Chalcone and stilbene synthase family protein
						Glyma.06G118600	Chalcone and stilbene synthase family protein
						Glyma.06G118700
						Glyma.06G118800	spermidine hydroxycinnamoyl transferase
						Glyma.06G118900
						Glyma.06G119000
						Glyma.06G119100	gibberellin 20 oxidase 2
						Glyma.06G119200	wall-associated kinase 2
						Glyma.06G119300	wall associated kinase 3
						Glyma.06G119400	S-adenosyl-L-methionine-dependent methyltransferases superfamily protein
						Glyma.06G119500
						Glyma.06G119600
						Glyma.06G119700	Target of Myb protein 1
						Glyma.06G119800
						Glyma.06G119900	Pentatricopeptide repeat (PPR) superfamily protein
						Glyma.06G120000
						Glyma.06G120100	Tetratricopeptide repeat (TPR)-like superfamily protein
						Glyma.06G120200	SWITCH/sucrose nonfermenting 3A
						Glyma.06G120300	Thiamin diphosphate-binding fold (THDP-binding) superfamily protein
						Glyma.06G120400	Protein kinase superfamily protein
						Glyma.06G120500	ACT domain repeat 3
						Glyma.06G120600	F-box/RNI-like superfamily protein
						Glyma.06G120700	Flavin-binding monooxygenase family protein
						Glyma.06G120800
						Glyma.06G120900	S-adenosyl-L-methionine-dependent methyltransferases superfamily protein
						Glyma.06G121000
						Glyma.06G121100	plantacyanin
						Glyma.06G121200	myb domain protein 52
						Glyma.06G121300	SCARECROW-like 1
						Glyma.06G121400	Thioredoxin superfamily protein
						Glyma.06G121500	SEUSS transcriptional co-regulator
						Glyma.06G121600
						Glyma.06G121700
						Glyma.06G121800
						Glyma.06G121900
						Glyma.06G122000
						Glyma.06G122100
						Glyma.06G122200	Nodulin MtN3 family protein
						Glyma.06G122300	Pentatricopeptide repeat (PPR-like) superfamily protein
						Glyma.06G122400	Mog1/PsbP/DUF1795-like photosystem II reaction center PsbP family protein
						Glyma.06G122500	global transcription factor group A2
						Glyma.06G122600	alcohol dehydrogenase 1
						Glyma.06G122700	TRICHOME BIREFRINGENCE-LIKE 7
						Glyma.06G122800	serine carboxypeptidase-like 42
						Glyma.06G122900	Uncharacterised protein family UPF0090
						Glyma.06G123000	vacuolar protein sorting 45
						Glyma.06G123100	Protein of unknown function (DUF300)
						Glyma.06G123200	nodulin MtN21 /EamA-like transporter family protein
						Glyma.06G123300	nodulin MtN21 /EamA-like transporter family protein
						Glyma.06G123400	nodulin MtN21 /EamA-like transporter family protein
						Glyma.06G123500	nodulin MtN21 /EamA-like transporter family protein
						Glyma.06G123600	nodulin MtN21 /EamA-like transporter family protein
						Glyma.06G123700	pathogenesis-related family protein
						Glyma.06G123800	pathogenesis-related family protein
						Glyma.06G123900	glycosyl hydrolase 9A1
						Glyma.06G124000	glycolipid transfer protein 2
						Glyma.06G124100	Thioredoxin superfamily protein
						Glyma.06G124200	Leucine-rich repeat transmembrane protein kinase family protein
						Glyma.06G124300	Dof-type zinc finger DNA-binding family protein
						Glyma.06G124400	MAP kinase substrate 1
						Glyma.06G124500	Galactosyltransferase family protein
						Glyma.06G124600	Ubiquitin-associated/translation elongation factor EF1B protein
						Glyma.06G124700	Leucine-rich repeat protein kinase family protein
						Glyma.06G124800	myosin heavy chain-related
						Glyma.06G124900	ubiquitin conjugating enzyme 9
						Glyma.06G125000
						Glyma.06G125100	cytokinin response factor 4
						Glyma.06G125200	manganese tracking factor for mitochondrial SOD2
						Glyma.06G125300	arabinogalactan protein 16
						Glyma.06G125400
						Glyma.06G125500	basic helix-loop-helix (bHLH) DNA-binding superfamily protein
						Glyma.06G125600	WRKY DNA-binding protein 30
						Glyma.06G125700	sigma factor E
						Glyma.06G125800	Nodulin MtN3 family protein
						Glyma.06G125900
						Glyma.06G126000	FTSH protease 11
						Glyma.06G126100	regulatory components of ABA receptor 3
						Glyma.06G126200
						Glyma.06G126300	trehalose-6-phosphate phosphatase
						Glyma.06G126400	DNAJ heat shock N-terminal domain-containing protein
						Glyma.06G126500	NAD(P)-binding Rossmann-fold superfamily protein
						Glyma.06G126600	cyclic nucleotide gated channel 1
						Glyma.06G126700	spermidine synthase 3
						Glyma.06G126800	F-box family protein
						Glyma.06G126900	Protein of unknown function DUF455
						Glyma.06G127000	S-adenosyl-L-methionine-dependent methyltransferases superfamily protein
						Glyma.06G127100	Protein of unknown function (DUF668)
						Glyma.06G127200	GHMP kinase family protein
						Glyma.06G127300	RING/U-box superfamily protein
						Glyma.06G127400	NADH-dependent glutamate synthase 1
						Glyma.06G127500	splicing factor-related
						Glyma.06G127600
						Glyma.06G127700	OBP3-responsive gene 1
						Glyma.06G127800	SET domain protein 16
						Glyma.06G127900	CCT motif family protein
						Glyma.06G128000	HSP20-like chaperones superfamily protein
						Glyma.06G128100	2-oxoglutarate (2OG) and Fe(II)-dependent oxygenase superfamily protein
						Glyma.06G128200	2-oxoglutarate (2OG) and Fe(II)-dependent oxygenase superfamily protein
						Glyma.06G128300	alpha/beta-Hydrolases superfamily protein
						Glyma.06G128400	alpha/beta-Hydrolases superfamily protein
						Glyma.06G128500	pectin methylesterase PCR fragment F
						Glyma.06G128600	prolyl oligopeptidase family protein
						Glyma.06G128700	Calcium-binding EF-hand family protein
						Glyma.06G128800
						Glyma.06G128900	Pentatricopeptide repeat (PPR) superfamily protein
						Glyma.06G129000	Protein with RING/U-box and TRAF-like domains
						Glyma.06G129100	CLP protease regulatory subunit X
						Glyma.06G129200	defective in meristem silencing 3
						Glyma.06G129300	IQ-domain 21
						Glyma.06G129400	Glycogen/starch synthases, ADP-glucose type
						Glyma.06G129500	SNARE-like superfamily protein
						Glyma.06G129600	2A phosphatase associated protein of 46 kD
						Glyma.06G129700	Ribonuclease P protein subunit P38-related
						Glyma.06G129800
						Glyma.06G129900	RWP-RK domain-containing protein
						Glyma.06G130000	RWP-RK domain-containing protein
						Glyma.06G130100	ABL interactor-like protein 2
						Glyma.06G130200
						Glyma.06G130300	Tetratricopeptide repeat (TPR)-like superfamily protein
						Glyma.06G130400
						Glyma.06G130500
						Glyma.06G130600
						Glyma.06G130700	RNA-binding KH domain-containing protein
						Glyma.06G130800	plastid transcriptionally active7
						Glyma.06G130900	thylakoid-associated phosphatase 38
						Glyma.06G131000
						Glyma.06G131100	ARM repeat superfamily protein
						Glyma.06G131200	acyl-CoA binding protein 2
						Glyma.06G131300	Tetratricopeptide repeat (TPR)-like superfamily protein
						Glyma.06G131400	Transducin/WD40 repeat-like superfamily protein
						Glyma.06G131500	Dof-type zinc finger DNA-binding family protein
						Glyma.06G131600	Yippee family putative zinc-binding protein
						Glyma.06G131700	nucleotide binding;nucleic acid binding
						Glyma.06G131800	oligopeptide transporter 1
						Glyma.06G131900	cytochrome B5 isoform A
						Glyma.06G132000	pseudouridine synthase and archaeosine transglycosylase (PUA) domain-containing protein
						Glyma.06G132100	ARM repeat superfamily protein
						Glyma.06G132200
						Glyma.06G132300
						Glyma.06G132400
						Glyma.06G132500	Major facilitator superfamily protein
						Glyma.06G132600	Rhodanese/Cell cycle control phosphatase superfamily protein
						Glyma.06G132700	P-loop containing nucleoside triphosphate hydrolases superfamily protein
						Glyma.06G132800	P-loop containing nucleoside triphosphate hydrolases superfamily protein
						Glyma.06G132900	HIT-type Zinc finger family protein
						Glyma.06G133000	YELLOW STRIPE like 3
						Glyma.06G133100	hAT transposon superfamily protein
						Glyma.06G133200
						Glyma.06G133300	cytochrome B5 isoform E
						Glyma.06G133400	Ypt/Rab-GAP domain of gyp1p superfamily protein
						Glyma.06G133500	NagB/RpiA/CoA transferase-like superfamily protein
						Glyma.06G133600	Ubiquitin supergroup;Ribosomal protein L40e
						Glyma.06G133700	NAD(P)-linked oxidoreductase superfamily protein
						Glyma.06G133800	homeobox 7
						Glyma.06G133900
						Glyma.06G134000	SAUR-like auxin-responsive protein family
						Glyma.06G134100	conserved peptide upstream open reading frame 50
						Glyma.06G134200	Calcium-dependent protein kinase (CDPK) family protein
						Glyma.06G134300
						Glyma.06G134400	GRF1-interacting factor 3
						Glyma.06G134500
						Glyma.06G134600	growth-regulating factor 7
						Glyma.06G134700	Leucine-rich repeat protein kinase family protein
						Glyma.06G134800
						Glyma.06G134900	heat shock protein 21
						Glyma.06G135000
						Glyma.06G135100	RNA-binding (RRM/RBD/RNP motifs) family protein
						Glyma.06G135200	CTC-interacting domain 11
						Glyma.06G135300	CTC-interacting domain 11
						Glyma.06G135400
						Glyma.06G135500	SER/ARG-rich protein 34A
						Glyma.06G135600	O-fucosyltransferase family protein
						Glyma.06G135700
						Glyma.06G135800	60S acidic ribosomal protein family
						Glyma.06G135900
						Glyma.06G136000
						Glyma.06G136100
						Glyma.06G136200	Polyketide cyclase/dehydrase and lipid transport superfamily protein
						Glyma.06G136300
						Glyma.06G136400
						Glyma.06G136500	30S ribosomal protein, putative
						Glyma.06G136600	pseudo-response regulator 5
						Glyma.06G136700	Late embryogenesis abundant (LEA) hydroxyproline-rich glycoprotein family
						Glyma.06G136800
						Glyma.06G136900	Transducin/WD40 repeat-like superfamily protein
						Glyma.06G137000	2-oxoglutarate (2OG) and Fe(II)-dependent oxygenase superfamily protein
						Glyma.06G137100	O-methyltransferase 1
						Glyma.06G137200	O-methyltransferase 1
						Glyma.06G137300	O-methyltransferase 1
						Glyma.06G137400
						Glyma.06G137500
						Glyma.06G137600
						Glyma.06G137700	nascent polypeptide-associated complex subunit alpha-like protein 2
						Glyma.06G137800	nascent polypeptide-associated complex subunit alpha-like protein 2
						Glyma.06G137900	Peroxidase superfamily protein
						Glyma.06G138000
						Glyma.06G138100	NAC transcription factor-like 9
						Glyma.06G138200	Calcium-binding endonuclease/exonuclease/phosphatase family
						Glyma.06G138300	nodulin MtN21 /EamA-like transporter family protein
						Glyma.06G138400	Ribosomal protein L6 family
						Glyma.06G138500	SPFH/Band 7/PHB domain-containing membrane-associated protein family
						Glyma.06G138600	Ribosomal protein L6 family
						Glyma.06G138700	Ribosomal protein L6 family
						Glyma.06G138800	Major facilitator superfamily protein
						Glyma.06G138900
						Glyma.06G139000	Pathogenesis-related thaumatin superfamily protein
						Glyma.06G139100	double-stranded DNA binding
						Glyma.06G139200	Mitochondrial import inner membrane translocase subunit Tim17/Tim22/Tim23 family protein
						Glyma.06G139300	response to low sulfur 2
						Glyma.06G139400	Peptidase C78, ubiquitin fold modifier-specific peptidase 1/ 2
						Glyma.06G139500	ATP binding cassette subfamily B19
						Glyma.06G139600	Tetratricopeptide repeat (TPR)-like superfamily protein
						Glyma.06G139700
						Glyma.06G139800
						Glyma.06G139900	Transducin/WD40 repeat-like superfamily protein
						Glyma.06G140000	cytochrome P450, family 714, subfamily A, polypeptide 1
						Glyma.06G140100	Calcium-dependent lipid-binding (CaLB domain) family protein
						Glyma.06G140200	alpha/beta-Hydrolases superfamily protein
						Glyma.06G140300	GroES-like zinc-binding alcohol dehydrogenase family protein
						Glyma.06G140400	homolog of yeast autophagy 18C
						Glyma.06G140500
						Glyma.06G140600	RING/U-box superfamily protein
						Glyma.06G140700
						Glyma.06G140800	Metallo-hydrolase/oxidoreductase superfamily protein
						Glyma.06G140900	Ribosomal protein L16p/L10e family protein
						Glyma.06G141000
						Glyma.06G141100	Leucine-rich repeat protein kinase family protein
						Glyma.06G141200	methyl esterase 17
						Glyma.06G141300
						Glyma.06G141400	Protein of unknown function (DUF3133)
						Glyma.06G141500	Nucleic acid-binding, OB-fold-like protein
						Glyma.06G141600
						Glyma.06G141700	transcript elongation factor IIS
	Gm10	47113936	47115142	Homo- Del	0
	Gm11	9716728	9722963	Homo- Del	0
	Gm13	32702923	32899469	Homo- Del	22	Glyma.13G213500	Deoxyxylulose-5-phosphate synthase
						Glyma.13G213600	RING/U-box superfamily protein
						Glyma.13G213700
						Glyma.13G213800	Ankyrin repeat family protein
						Glyma.13G213900	BRCT domain-containing DNA repair protein
						Glyma.13G214000	zinc ion binding;nucleic acid binding
						Glyma.13G214100	Ankyrin repeat family protein
						Glyma.13G214200	BRCT domain-containing DNA repair protein
						Glyma.13G214300	DNAJ heat shock N-terminal domain-containing protein
						Glyma.13G214400	Protein kinase family protein with ARM repeat domain
						Glyma.13G214500	arabinogalactan protein 26
						Glyma.13G214600	acyl carrier protein 4
						Glyma.13G214700	vamp/synaptobrevin-associated protein 27-2
						Glyma.13G214800
						Glyma.13G214900	tubby like protein 3
						Glyma.13G215000	beta-amylase 3
						Glyma.13G215100
						Glyma.13G215200	Protein kinase superfamily protein
						Glyma.13G215300	NAD(P)-binding Rossmann-fold superfamily protein
						Glyma.13G215400	NAD(P)-binding Rossmann-fold superfamily protein
						Glyma.13G215500	Uncharacterised protein family (UPF0497)
						Glyma.13G215600	CHY-type/CTCHY-type/RING-type Zinc finger protein
	Gm20	19893693	20291239	Duplication	6	Glyma.20G062400	3\'-5\' exonuclease domain-containing protein / K homology domain-containing protein / KH domain-containing protein
						Glyma.20G062500	Leucine-rich repeat (LRR) family protein
						Glyma.20G062600
						Glyma.20G062700	Bifunctional inhibitor/lipid-transfer protein/seed storage 2S albumin superfamily protein
						Glyma.20G062800	Transducin/WD40 repeat-like superfamily protein
						Glyma.20G062900	Carbohydrate-binding X8 domain superfamily protein

## Sheet: genes L05
Line ID	Chr	Start position	End position	Type of variants	Number of genes	Gene ID	Protein name
L05	Gm13	13007316	13007806	Heterozygous Deletion	0	0
	Gm18	13845321	15237935	Homozygous Deletion	11	Glyma.18G117300
						Glyma.18G117400	MIF4G domain-containing protein / MA3 domain-containing protein
						Glyma.18G117500	MIF4G domain-containing protein / MA3 domain-containing protein
						Glyma.18G117600	Pentatricopeptide repeat (PPR) superfamily protein
						Glyma.18G117700
						Glyma.18G117800	disease resistance protein (TIR-NBS-LRR class), putative
						Glyma.18G117900	ATPase, AAA-type, CDC48 protein
						Glyma.18G118000	hAT transposon superfamily
						Glyma.18G118100	FAD/NAD(P)-binding oxidoreductase family protein
						Glyma.18G118200	Esterase/lipase/thioesterase family protein
						Glyma.18G118300

## Sheet: genes L06
Line ID	Chr	Start position	End position	Type of variants	Number of genes	Gene ID	Protein name
L06	Gm06	4238463	4238908	Hetero-Del	0	0
	Gm06	23069004	30055434	Hetero-Del	67	Glyma.06G217500
						Glyma.06G217600	nucleoporin-related
						Glyma.06G217700	nucleoporin-related
						Glyma.06G217800	NB-ARC domain-containing disease resistance protein
						Glyma.06G217900	photosystem II reaction center protein D
						Glyma.06G218000	Thioredoxin superfamily protein
						Glyma.06G218100	alpha/beta-Hydrolases superfamily protein
						Glyma.06G218200
						Glyma.06G218300	myo-inositol monophosphatase like 1
						Glyma.06G218400
						Glyma.06G218500	Nucleotide/sugar transporter family protein
						Glyma.06G218600
						Glyma.06G218700
						Glyma.06G218800	PDI-like 1-2
						Glyma.06G218900	Endomembrane protein 70 protein family
						Glyma.06G219000
						Glyma.06G219100
						Glyma.06G219200	26S proteasome regulatory subunit, putative
						Glyma.06G219300
						Glyma.06G219400	26S proteasome regulatory subunit, putative
						Glyma.06G219500	hAT dimerisation domain-containing protein / transposase-related
						Glyma.06G219600	DNA glycosylase superfamily protein
						Glyma.06G219700
						Glyma.06G219800	WRKY DNA-binding protein 32
						Glyma.06G219900	kunitz trypsin inhibitor 1
						Glyma.06G220000	AP2/B3-like transcriptional factor family protein
						Glyma.06G220100	myb domain protein 9
						Glyma.06G220200	Leucine-rich receptor-like protein kinase family protein
						Glyma.06G220300	Phospholipid/glycerol acyltransferase family protein
						Glyma.06G220400	Arabidopsis thaliana protein of unknown function (DUF794)
						Glyma.06G220500	signal recognition particle receptor alpha subunit family protein
						Glyma.06G220600	Nucleolar histone methyltransferase-related protein
						Glyma.06G220700	blue-copper-binding protein
						Glyma.06G220800	blue-copper-binding protein
						Glyma.06G220900
						Glyma.06G221000	actin-related protein 6
						Glyma.06G221100	phloem protein 2-A9
						Glyma.06G221200	basic helix-loop-helix (bHLH) DNA-binding superfamily protein
						Glyma.06G221300	purine permease 5
						Glyma.06G221400	Leucine-rich repeat protein kinase family protein
						Glyma.06G221500
						Glyma.06G221600	Reticulon family protein
						Glyma.06G221700	Peroxidase superfamily protein
						Glyma.06G221800	Integrase-type DNA-binding superfamily protein
						Glyma.06G221900	Plant haem oxygenase (decyclizing) family protein
						Glyma.06G222000	DnaJ/Hsp40 cysteine-rich domain superfamily protein
						Glyma.06G222100	Protein of unknown function (DUF3414)
						Glyma.06G222200	hAT dimerisation domain-containing protein / transposase-related
						Glyma.06G222300	RNA-binding (RRM/RBD/RNP motifs) family protein
						Glyma.06G222400	Transmembrane amino acid transporter family protein
						Glyma.06G222500	Zinc-binding dehydrogenase family protein
						Glyma.06G222600	Tetratricopeptide repeat (TPR)-like superfamily protein
						Glyma.06G222700	Core-2/I-branching beta-1,6-N-acetylglucosaminyltransferase family protein
						Glyma.06G222800	Protein of unknown function (DUF594)
						Glyma.06G222900	FAR1-related sequence 5
						Glyma.06G223000
						Glyma.06G223100	ENTH/ANTH/VHS superfamily protein
						Glyma.06G223200	P-loop containing nucleoside triphosphate hydrolases superfamily protein
						Glyma.06G223300	SET domain group 4
						Glyma.06G223400
						Glyma.06G223500	Tetratricopeptide repeat (TPR)-like superfamily protein
						Glyma.06G223600	heptahelical transmembrane protein2
						Glyma.06G223700	SECY homolog 1
						Glyma.06G223800	cyclic nucleotide-gated channel 17
						Glyma.06G223900	diacylglycerol kinase 4
						Glyma.06G224000
						Glyma.06G224100
	Gm06	32783476	40641172	Hetero-Del	179	Glyma.06G226000	mitogen-activated protein kinase kinase kinase 19
						Glyma.06G226100
						Glyma.06G226200
						Glyma.06G226300
						Glyma.06G226400	Aha1 domain-containing protein
						Glyma.06G226500	BCL-2-associated athanogene 1
						Glyma.06G226600	Chaperone DnaJ-domain superfamily protein
						Glyma.06G226700	Leucine-rich repeat transmembrane protein kinase
						Glyma.06G226800	Tetratricopeptide repeat (TPR)-like superfamily protein
						Glyma.06G226900	SOUL heme-binding family protein
						Glyma.06G227000	SOUL heme-binding family protein
						Glyma.06G227100
						Glyma.06G227200	SecY protein transport family protein
						Glyma.06G227300	cytochrome P450, family 72, subfamily A, polypeptide 14
						Glyma.06G227400	cytochrome P450, family 72, subfamily A, polypeptide 15
						Glyma.06G227500	Plant protein of unknown function (DUF641)
						Glyma.06G227600
						Glyma.06G227700	Pentatricopeptide repeat (PPR) superfamily protein
						Glyma.06G227800	ARM repeat superfamily protein
						Glyma.06G227900
						Glyma.06G228000	DNAJ heat shock family protein
						Glyma.06G228100
						Glyma.06G228200
						Glyma.06G228300
						Glyma.06G228400	NADH-Ubiquinone oxidoreductase (complex I), chain 5 protein
						Glyma.06G228500
						Glyma.06G228600	PIF1 helicase
						Glyma.06G228700	anaphase promoting complex 6
						Glyma.06G228800	Peptide-N4-(N-acetyl-beta-glucosaminyl)asparagine amidase A protein
						Glyma.06G228900
						Glyma.06G229000	ATP synthase subunit C family protein
						Glyma.06G229100	phosphoesterase
						Glyma.06G229200
						Glyma.06G229300
						Glyma.06G229400	FH interacting protein 1
						Glyma.06G229500	PIF1 helicase
						Glyma.06G229600
						Glyma.06G229700	RING/U-box superfamily protein
						Glyma.06G229800	FAR1-related sequence 5
						Glyma.06G229900	phosphoenolpyruvate carboxylase 3
						Glyma.06G230000	RING/FYVE/PHD zinc finger superfamily protein
						Glyma.06G230100
						Glyma.06G230200	Mitochondrial transcription termination factor family protein
						Glyma.06G230300	ubiquitin-conjugating enzyme 36
						Glyma.06G230400	tetratricopetide-repeat thioredoxin-like 1
						Glyma.06G230500
						Glyma.06G230600	Galactosyltransferase family protein
						Glyma.06G230700	hAT transposon superfamily
						Glyma.06G230800	Protein kinase superfamily protein
						Glyma.06G230900
						Glyma.06G231000	RNA-binding (RRM/RBD/RNP motifs) family protein
						Glyma.06G231100
						Glyma.06G231200
						Glyma.06G231300	Plant protein of unknown function (DUF828)
						Glyma.06G231400	Plant transposase (Ptta/En/Spm family)
						Glyma.06G231500	Lactate/malate dehydrogenase family protein
						Glyma.06G231600
						Glyma.06G231700	YEATS family protein
						Glyma.06G231800	CLAVATA3/ESR-RELATED 6
						Glyma.06G231900	CAAX amino terminal protease family protein
						Glyma.06G232000
						Glyma.06G232100	P-loop containing nucleoside triphosphate hydrolases superfamily protein
						Glyma.06G232200
						Glyma.06G232300	TEOSINTE BRANCHED 1, cycloidea and PCF transcription factor 3
						Glyma.06G232400	IQ-domain 10
						Glyma.06G232500	Leucine-rich receptor-like protein kinase family protein
						Glyma.06G232600
						Glyma.06G232700
						Glyma.06G232800
						Glyma.06G232900	PIF1 helicase
						Glyma.06G233000
						Glyma.06G233100	dsRNA-binding protein 2
						Glyma.06G233200	Ribonuclease P protein subunit P38-related
						Glyma.06G233300	PHD finger family protein / bromo-adjacent homology (BAH) domain-containing protein
						Glyma.06G233400
						Glyma.06G233500	coatomer gamma-2 subunit, putative / gamma-2 coat protein, putative / gamma-2 COP, putative
						Glyma.06G233600	glutamate receptor 2.7
						Glyma.06G233700	glutamate receptor 2.8
						Glyma.06G233800	homogentisate 1,2-dioxygenase
						Glyma.06G233900	glutamate receptor 2.7
						Glyma.06G234000	glutamate receptor 2.1
						Glyma.06G234100
						Glyma.06G234200	homogentisate 1,2-dioxygenase
						Glyma.06G234300	RING/U-box superfamily protein
						Glyma.06G234400
						Glyma.06G234500	RING/U-box superfamily protein
						Glyma.06G234600
						Glyma.06G234700	homeobox protein 52
						Glyma.06G234800	Polynucleotidyl transferase, ribonuclease H-like superfamily protein
						Glyma.06G234900
						Glyma.06G235000	UDP-Glycosyltransferase superfamily protein
						Glyma.06G235100
						Glyma.06G235200	sequence-specific DNA binding transcription factors;sequence-specific DNA binding
						Glyma.06G235300
						Glyma.06G235400
						Glyma.06G235500	Tyrosine transaminase family protein
						Glyma.06G235600
						Glyma.06G235700	zinc ion binding;nucleic acid binding
						Glyma.06G235800
						Glyma.06G235900	Tyrosine transaminase family protein
						Glyma.06G236000	NAC (No Apical Meristem) domain transcriptional regulator superfamily protein
						Glyma.06G236100	ARM repeat superfamily protein
						Glyma.06G236200	chloroplast 30S ribosomal protein S20, putative
						Glyma.06G236300
						Glyma.06G236400	ethylene responsive element binding factor 4
						Glyma.06G236500	Flavin-binding monooxygenase family protein
						Glyma.06G236600
						Glyma.06G236700	Pentatricopeptide repeat (PPR-like) superfamily protein
						Glyma.06G236800	lon protease 1
						Glyma.06G236900	hAT dimerisation domain-containing protein / transposase-related
						Glyma.06G237000	Myosin family protein with Dil domain
						Glyma.06G237100	hAT dimerisation domain-containing protein / transposase-related
						Glyma.06G237200	leucine-rich repeat transmembrane protein kinase family protein
						Glyma.06G237300	photosystem II stability/assembly factor, chloroplast (HCF136)
						Glyma.06G237400	Ankyrin repeat family protein
						Glyma.06G237500
						Glyma.06G237600	Ankyrin repeat family protein
						Glyma.06G237700	ribosomal protein L11 methyltransferase-related
						Glyma.06G237800	hAT dimerisation domain-containing protein / transposase-related
						Glyma.06G237900	Ankyrin repeat family protein
						Glyma.06G238000	Protein kinase superfamily protein
						Glyma.06G238100	squamosa promoter-binding protein-like 12
						Glyma.06G238200	Protein phosphatase 2C family protein
						Glyma.06G238300
						Glyma.06G238400	Serine/threonine-protein kinase WNK (With No Lysine)-related
						Glyma.06G238500	cytochrome P450, family 72, subfamily A, polypeptide 15
						Glyma.06G238600
						Glyma.06G238700	phytosylfokine-alpha receptor 2
						Glyma.06G238800	RAB GTPase homolog A5E
						Glyma.06G238900	3-hydroxyacyl-CoA dehydrogenase family protein
						Glyma.06G239000	disease resistance protein (TIR-NBS-LRR class), putative
						Glyma.06G239100	Nuclear pore complex protein
						Glyma.06G239200	ribosomal protein L6 family protein
						Glyma.06G239300	Polynucleotidyl transferase, ribonuclease H-like superfamily protein
						Glyma.06G239400	rubisco activase
						Glyma.06G239500	UDP-glucosyl transferase 72E1
						Glyma.06G239600	UDP-Glycosyltransferase superfamily protein
						Glyma.06G239700	plant U-box 14
						Glyma.06G239800	Glycolipid transfer protein (GLTP) family protein
						Glyma.06G239900	early nodulin-like protein 1
						Glyma.06G240000	Domain of unknown function (DUF3598)
						Glyma.06G240100	haloacid dehalogenase-like hydrolase family protein
						Glyma.06G240200
						Glyma.06G240300	VQ motif-containing protein
						Glyma.06G240400	Dynamin related protein 5A
						Glyma.06G240500	proton pump interactor 1
						Glyma.06G240600	glycosyltransferase family protein 28
						Glyma.06G240700	Core-2/I-branching beta-1,6-N-acetylglucosaminyltransferase family protein
						Glyma.06G240800
						Glyma.06G240900	PLATZ transcription factor family protein
						Glyma.06G241000
						Glyma.06G241100	RAB GTPASE HOMOLOG B18
						Glyma.06G241200	cytochrome P450, family 704, subfamily A, polypeptide 2
						Glyma.06G241300	Ankyrin repeat family protein
						Glyma.06G241400	UDP-glucosyl transferase 85A4
						Glyma.06G241500	pleiotropic regulatory locus 1
						Glyma.06G241600	Ankyrin repeat family protein
						Glyma.06G241700	Calcium-dependent lipid-binding (CaLB domain) family protein
						Glyma.06G241800
						Glyma.06G241900	SPA1-related 4
						Glyma.06G242000	Ankyrin repeat family protein
						Glyma.06G242100	SPA1-related 3
						Glyma.06G242200	WRKY family transcription factor family protein
						Glyma.06G242300	hydrolases, acting on ester bonds
						Glyma.06G242400	UDP-sugar pyrophosphorylase
						Glyma.06G242500	golgin candidate 6
						Glyma.06G242600	Protein kinase superfamily protein
						Glyma.06G242700
						Glyma.06G242800	cytochrome c oxidase 17
						Glyma.06G242900	metallothionein 3
						Glyma.06G243000	Protease-associated (PA) RING/U-box zinc finger family protein
						Glyma.06G243100
						Glyma.06G243200	phosphofructokinase 7
						Glyma.06G243300	ubiquitin-conjugating enzyme 25
						Glyma.06G243400	pleiotropic drug resistance 12
						Glyma.06G243500	Auxin-responsive GH3 family protein
						Glyma.06G243600
						Glyma.06G243700	Galactose oxidase/kelch repeat superfamily protein
						Glyma.06G243800	Leucine-rich repeat transmembrane protein kinase
	Gm10	49314172	49352798	Homo- Del	4	Glyma.10G270900	Reticulon family protein
						Glyma.10G271000	Protein of unknown function (DUF1218)
						Glyma.10G271100	Protein of unknown function (DUF789)
						Glyma.10G271200	Protein kinase superfamily protein
	Gm17	1303183	1308540	Homo- Del	0

## Sheet: genes L07
Line ID	Chr	Start position	End position	Type of variants	Number of genes	Gene ID	Protein name
L07	Gm16	36142905	36166915	Homozygous Deletion	2	Glyma.16G200400
						Glyma.16G200500

## Sheet: genes L08
Line ID	Chr	Start position	End position	Type of variants	Number of genes	Gene ID	Protein name
L08	Gm01	25162702	25168882	Homo- Del	0	0
	Gm07	42193407	42352938	Homo- Del	18	Glyma.07G242100	acyl-activating enzyme 7
						Glyma.07G242200	acyl-activating enzyme 7
						Glyma.07G242300	cAMP-regulated phosphoprotein 19-related protein
						Glyma.07G242400	NAD(P)-binding Rossmann-fold superfamily protein
						Glyma.07G242500	associated molecule with the SH3 domain of STAM 3
						Glyma.07G242600	myb domain protein 111
						Glyma.07G242700
						Glyma.07G242800	zinc finger protein 6
						Glyma.07G242900	importin alpha isoform 1
						Glyma.07G243000	GATA transcription factor 16
						Glyma.07G243100	phospholipases;galactolipases
						Glyma.07G243200	COBRA-like protein-7 precursor
						Glyma.07G243300	response regulator 2
						Glyma.07G243400	Protein of unknown function (DUF789)
						Glyma.07G243500	MLP-like protein 423
						Glyma.07G243600	MLP-like protein 423
						Glyma.07G243700
						Glyma.07G243800
	Gm14	14337661	14594509	Homo- Del	3	Glyma.14G116900
						Glyma.14G117000	Phosphatidylinositol-4-phosphate 5-kinase family protein
						Glyma.14G117100	Mitochondrial substrate carrier family protein

## Sheet: genes L09
Line ID	Chr	Start position	End position	Type of variants	Number of genes	Gene ID	Protein name
L09	Gm15	16117931	18439687	Hetero-Del	103	Gly+G3:K95ma.15G174100	replication protein A 1A
						Glyma.15G174200	photosystem II subunit X
						Glyma.15G174300	zinc finger WD40 repeat protein 1
						Glyma.15G174400	zinc finger WD40 repeat protein 1
						Glyma.15G174500	zinc finger WD40 repeat protein 1
						Glyma.15G174600	zinc finger WD40 repeat protein 1
						Glyma.15G174700	zinc finger WD40 repeat protein 1
						Glyma.15G174800	zinc finger WD40 repeat protein 1
						Glyma.15G174900	zinc finger WD40 repeat protein 1
						Glyma.15G175000	zinc finger WD40 repeat protein 1
						Glyma.15G175100	zinc finger WD40 repeat protein 1
						Glyma.15G175200	zinc finger WD40 repeat protein 1
						Glyma.15G175300	zinc finger WD40 repeat protein 1
						Glyma.15G175400	zinc finger WD40 repeat protein 1
						Glyma.15G175500	zinc finger WD40 repeat protein 1
						Glyma.15G175600	XS domain-containing protein / XS zinc finger domain-containing protein-related
						Glyma.15G175700	XS domain-containing protein / XS zinc finger domain-containing protein-related
						Glyma.15G175800	mechanosensitive channel of small conductance-like 10
						Glyma.15G175900	hydroxyproline-rich glycoprotein family protein
						Glyma.15G176000	Duplicated homeodomain-like superfamily protein
						Glyma.15G176100	Stress responsive alpha-beta barrel domain protein
						Glyma.15G176200
						Glyma.15G176300	ELF4-like 3
						Glyma.15G176400	binding
						Glyma.15G176500	growth-regulating factor 5
						Glyma.15G176600	DENN (AEX-3) domain-containing protein
						Glyma.15G176700
						Glyma.15G176800	GSK3/SHAGGY-like protein kinase 1
						Glyma.15G176900	germin 3
						Glyma.15G177000	Mob1/phocein family protein
						Glyma.15G177100	O-fucosyltransferase family protein
						Glyma.15G177200
						Glyma.15G177300
						Glyma.15G177400
						Glyma.15G177500	Acyl-CoA N-acyltransferases (NAT) superfamily protein
						Glyma.15G177600	tubulin-tyrosine ligases;tubulin-tyrosine ligases
						Glyma.15G177700	FRIGIDA interacting protein 1
						Glyma.15G177800	Cysteine proteinases superfamily protein
						Glyma.15G177900	Protein kinase superfamily protein
						Glyma.15G178000	Subtilase family protein
						Glyma.15G178100
						Glyma.15G178200
						Glyma.15G178300	Protein of unknown function (DUF567)
						Glyma.15G178400	aldehyde dehydrogenase 7B4
						Glyma.15G178500	DEAD/DEAH box RNA helicase family protein
						Glyma.15G178600	NagB/RpiA/CoA transferase-like superfamily protein
						Glyma.15G178700	translation initiation factor 3B1
						Glyma.15G178800	inter-alpha-trypsin inhibitor heavy chain-related
						Glyma.15G178900	Protein of unknown function (DUF300)
						Glyma.15G179000	beta vacuolar processing enzyme
						Glyma.15G179100
						Glyma.15G179200
						Glyma.15G179300	Leucine-rich repeat protein kinase family protein
						Glyma.15G179400	photosystem I light harvesting complex gene 6
						Glyma.15G179500	Pectin lyase-like superfamily protein
						Glyma.15G179600	jasmonate-zim-domain protein 1
						Glyma.15G179700	zinc ion binding;nucleic acid binding
						Glyma.15G179800	Protein of unknown function (DUF581)
						Glyma.15G179900
						Glyma.15G180000	Integrase-type DNA-binding superfamily protein
						Glyma.15G180100
						Glyma.15G180200	O-fucosyltransferase family protein
						Glyma.15G180300	myb domain protein 4
						Glyma.15G180400	ascorbate peroxidase 2
						Glyma.15G180500	PIF1 helicase
						Glyma.15G180600	RPA70-kDa subunit B
						Glyma.15G180700
						Glyma.15G180800
						Glyma.15G180900	chaperonin 20
						Glyma.15G181000	auxin response factor 19
						Glyma.15G181100	ornithine-delta-aminotransferase
						Glyma.15G181200	P-loop containing nucleoside triphosphate hydrolases superfamily protein
						Glyma.15G181300
						Glyma.15G181400	protein kinase family protein / C-type lectin domain-containing protein
						Glyma.15G181500	fatty acid biosynthesis 1
						Glyma.15G181600	Plant invertase/pectin methylesterase inhibitor superfamily protein
						Glyma.15G181700	BED zinc finger ;hAT family dimerisation domain
						Glyma.15G181800
						Glyma.15G181900	flavin-dependent monooxygenase 1
						Glyma.15G182000	Riboflavin synthase-like superfamily protein
						Glyma.15G182100
						Glyma.15G182200	PIF1 helicase
						Glyma.15G182300	SAUR-like auxin-responsive protein family
						Glyma.15G182400	PIF1 helicase
						Glyma.15G182500	Nucleic acid-binding, OB-fold-like protein
						Glyma.15G182600	sucrose synthase 4
						Glyma.15G182700
						Glyma.15G182800	Phosphoinositide phosphatase family protein
						Glyma.15G182900	GDSL-motif lipase 5
						Glyma.15G183000	GDSL-motif lipase 5
						Glyma.15G183100	RED family protein
						Glyma.15G183200	RING/U-box superfamily protein
						Glyma.15G183300	TOXICOS EN LEVADURA 4
						Glyma.15G183400	DnaJ / Sec63 Brl domains-containing protein
						Glyma.15G183500
						Glyma.15G183600	formin homolog 6
						Glyma.15G183700	Plant invertase/pectin methylesterase inhibitor superfamily
						Glyma.15G183800	Plant invertase/pectin methylesterase inhibitor superfamily
						Glyma.15G183900	regulatory particle AAA-ATPase 2A
						Glyma.15G184000	20S proteasome beta subunit PBB2
						Glyma.15G184100	Plant invertase/pectin methylesterase inhibitor superfamily
						Glyma.15G184200	FAR1-related sequence 5
						Glyma.15G184300	Plant invertase/pectin methylesterase inhibitor superfamily
	Gm15	19631155	19681225	Hetero-Del	0
	Gm16	28495594	28639238	Homo- Del	5	Glyma.16G131000	Protein of unknown function (DUF726)
						Glyma.16G132000	glycine-rich protein
						Glyma.16G133000	Peroxidase superfamily protein
						Glyma.16G134000	S-adenosyl-L-methionine-dependent methyltransferases superfamily protein
						Glyma.16G135000
	Gm17	26178653	29832257	Hetero-Del	0

## Sheet: genes L10
Line ID	Chr	Start position	End position	Type of variants	Number of genes	Gene ID	Protein name
L10	Gm05	10338	12752724	Duplication	819	Glyma.05G000200	long-chain base (LCB) kinase 1
						Glyma.05G000300	ferredoxin/thioredoxin reductase subunit A (variable subunit) 2
						Glyma.05G000400	DegP protease 10
						Glyma.05G000500
						Glyma.05G000600	Transducin/WD40 repeat-like superfamily protein
						Glyma.05G000700	Pyruvate kinase family protein
						Glyma.05G000800
						Glyma.05G000900	actin-11
						Glyma.05G001000	formyltransferase, putative
						Glyma.05G001100	ribosomal protein L22
						Glyma.05G001200	Translation initiation factor IF2/IF5
						Glyma.05G001300	translation elongation factor Ts (EF-Ts), putative
						Glyma.05G001400
						Glyma.05G001500
						Glyma.05G001600	REF4-related 1
						Glyma.05G001700	MATE efflux family protein
						Glyma.05G001800	galacturonosyltransferase 3
						Glyma.05G001900	methionine aminopeptidase 2B
						Glyma.05G002000	Plant protein of unknown function (DUF827)
						Glyma.05G002100	HEAT repeat-containing protein
						Glyma.05G002200	Bifunctional inhibitor/lipid-transfer protein/seed storage 2S albumin superfamily protein
						Glyma.05G002300	Pseudouridine synthase family protein
						Glyma.05G002400
						Glyma.05G002500	glucuronokinase G
						Glyma.05G002600	Protein kinase superfamily protein
						Glyma.05G002700	NAC (No Apical Meristem) domain transcriptional regulator superfamily protein
						Glyma.05G002800	RNA-binding CRS1 / YhbY (CRM) domain protein
						Glyma.05G002900	Plant self-incompatibility protein S1 family
						Glyma.05G003000	cytochrome P450, family 96, subfamily A, polypeptide 1
						Glyma.05G003100	cytochrome P450, family 96, subfamily A, polypeptide 1
						Glyma.05G003200	cytochrome P450, family 96, subfamily A, polypeptide 1
						Glyma.05G003300	ARM repeat superfamily protein
						Glyma.05G003400	RNA-binding (RRM/RBD/RNP motifs) family protein
						Glyma.05G003500	embryo defective 3012
						Glyma.05G003600	GPI transamidase component family protein / Gaa1-like family protein
						Glyma.05G003700
						Glyma.05G003800	Core-2/I-branching beta-1,6-N-acetylglucosaminyltransferase family protein
						Glyma.05G003900	Raffinose synthase family protein
						Glyma.05G004000	Protein of unknown function (DUF1421)
						Glyma.05G004100	zinc finger (CCCH-type) family protein / RNA recognition motif (RRM)-containing protein
						Glyma.05G004200	Pentatricopeptide repeat (PPR) superfamily protein
						Glyma.05G004300	Oleosin family protein
						Glyma.05G004400	LOB domain-containing protein 25
						Glyma.05G004500	Galactose oxidase/kelch repeat superfamily protein
						Glyma.05G004600	Transducin/WD40 repeat-like superfamily protein
						Glyma.05G004700	Pre-mRNA cleavage complex II protein family
						Glyma.05G004800
						Glyma.05G004900	sirohydrochlorin ferrochelatase B
						Glyma.05G005000
						Glyma.05G005100	cysteine-rich RLK (RECEPTOR-like protein kinase) 42
						Glyma.05G005200	polyribonucleotide nucleotidyltransferase, putative
						Glyma.05G005300	Isocitrate/isopropylmalate dehydrogenase family protein
						Glyma.05G005400	myb domain protein 118
						Glyma.05G005500	DEAD box RNA helicase family protein
						Glyma.05G005600	domains rearranged methyltransferase 2
						Glyma.05G005700
						Glyma.05G005800	Pectin lyase-like superfamily protein
						Glyma.05G005900	mitogen-activated protein kinase kinase 3
						Glyma.05G006000	ADP-ribosylation factor A1F
						Glyma.05G006100	myb domain protein 21
						Glyma.05G006200	Tudor/PWWP/MBT superfamily protein
						Glyma.05G006300	Adenine nucleotide alpha hydrolases-like superfamily protein
						Glyma.05G006400
						Glyma.05G006500
						Glyma.05G006600	NAD(P)-binding Rossmann-fold superfamily protein
						Glyma.05G006700	Protein kinase superfamily protein
						Glyma.05G006800	ATPase E1-E2 type family protein / haloacid dehalogenase-like hydrolase family protein
						Glyma.05G006900	NB-ARC domain-containing disease resistance protein
						Glyma.05G007000	Protein of unknown function (DUF1645)
						Glyma.05G007100	carbonic anhydrase 1
						Glyma.05G007200	DegP protease 1
						Glyma.05G007300
						Glyma.05G007400
						Glyma.05G007500
						Glyma.05G007600	L-aspartate oxidase
						Glyma.05G007700	GDSL-like Lipase/Acylhydrolase superfamily protein
						Glyma.05G007800	Tetratricopeptide repeat (TPR)-like superfamily protein
						Glyma.05G007900	Oxidoreductase, zinc-binding dehydrogenase family protein
						Glyma.05G008000	CCCH-type zinc finger family protein
						Glyma.05G008100	FAD/NAD(P)-binding oxidoreductase
						Glyma.05G008200	aspartate-glutamate racemase family
						Glyma.05G008300	nudix hydrolase homolog 19
						Glyma.05G008400	Zinc finger (CCCH-type) family protein
						Glyma.05G008500
						Glyma.05G008600	Ran BP2/NZF zinc finger-like superfamily protein
						Glyma.05G008700	Ran BP2/NZF zinc finger-like superfamily protein
						Glyma.05G008800	Tetratricopeptide repeat (TPR)-like superfamily protein
						Glyma.05G008900	early nodulin-related
						Glyma.05G009000	early nodulin-related
						Glyma.05G009100	early nodulin-related
						Glyma.05G009200	AGC (cAMP-dependent, cGMP-dependent and protein kinase C) kinase family protein
						Glyma.05G009300	BED zinc finger ;hAT family dimerisation domain
						Glyma.05G009400	plastid transcriptionally active 5
						Glyma.05G009500	Tetratricopeptide repeat (TPR)-like superfamily protein
						Glyma.05G009600
						Glyma.05G009700	RNA polymerase II transcription mediators
						Glyma.05G009800
						Glyma.05G009900	Protein kinase superfamily protein
						Glyma.05G010000	Plant Tudor-like RNA-binding protein
						Glyma.05G010100
						Glyma.05G010200	Cytochrome P450 superfamily protein
						Glyma.05G010300	RAS-related nuclear protein-1
						Glyma.05G010400
						Glyma.05G010500
						Glyma.05G010600	K+ transporter 1
						Glyma.05G010700	RING/FYVE/PHD zinc finger superfamily protein
						Glyma.05G010800	plant natriuretic peptide A
						Glyma.05G010900	Transducin/WD40 repeat-like superfamily protein
						Glyma.05G011000
						Glyma.05G011100	3-ketoacyl-CoA synthase 11
						Glyma.05G011200
						Glyma.05G011300	Stabilizer of iron transporter SufD / Polynucleotidyl transferase
						Glyma.05G011400	RNA-binding (RRM/RBD/RNP motifs) family protein
						Glyma.05G011500	Homeodomain-like superfamily protein
						Glyma.05G011600	Leucine-rich repeat protein kinase family protein
						Glyma.05G011700	Sodium Bile acid symporter family
						Glyma.05G011800	LisH dimerisation motif;WD40/YVTN repeat-like-containing domain
						Glyma.05G011900	pleiotropic drug resistance 4
						Glyma.05G012000	Protein of unknown function DUF92, transmembrane
						Glyma.05G012100
						Glyma.05G012200	Protein phosphatase 2A regulatory B subunit family protein
						Glyma.05G012300	fatty acyl-ACP thioesterases B
						Glyma.05G012400	DNAJ heat shock N-terminal domain-containing protein
						Glyma.05G012500
						Glyma.05G012600	Plant protein of unknown function (DUF936)
						Glyma.05G012700	S-adenosyl-L-methionine-dependent methyltransferases superfamily protein
						Glyma.05G012800	histone deacetylase 15
						Glyma.05G012900	histone deacetylase 15
						Glyma.05G013000	Duplicated homeodomain-like superfamily protein
						Glyma.05G013100
						Glyma.05G013200	Transmembrane Fragile-X-F-associated protein
						Glyma.05G013300	TCP family transcription factor
						Glyma.05G013400	TBP-associated factor 2
						Glyma.05G013500	Transcription factor TFIIE, alpha subunit
						Glyma.05G013600	CLAVATA3/ESR-RELATED 13
						Glyma.05G013700
						Glyma.05G013800	Oleosin family protein
						Glyma.05G013900	BED zinc finger ;hAT family dimerisation domain
						Glyma.05G014000	arogenate dehydrogenase
						Glyma.05G014100	Adenine nucleotide alpha hydrolases-like superfamily protein
						Glyma.05G014200	Nucleic acid-binding, OB-fold-like protein
						Glyma.05G014300	Cyclophilin-like peptidyl-prolyl cis-trans isomerase family protein
						Glyma.05G014400	C3HC zinc finger-like
						Glyma.05G014500
						Glyma.05G014600	RNI-like superfamily protein
						Glyma.05G014700	early nodulin-like protein 6
						Glyma.05G014800	P-loop containing nucleoside triphosphate hydrolases superfamily protein
						Glyma.05G014900	ATP binding microtubule motor family protein
						Glyma.05G015000	Protein of unknown function, DUF617
						Glyma.05G015100	nuclear factor Y, subunit B13
						Glyma.05G015200	SWAP (Suppressor-of-White-APricot)/surp domain-containing protein
						Glyma.05G015300
						Glyma.05G015400	ATPase E1-E2 type family protein / haloacid dehalogenase-like hydrolase family protein
						Glyma.05G015500	EF hand calcium-binding protein family
						Glyma.05G015600
						Glyma.05G015700
						Glyma.05G015800
						Glyma.05G015900	related to AP2 11
						Glyma.05G016000	calcium sensing receptor
						Glyma.05G016100	Protein of unknown function (DUF3353)
						Glyma.05G016200	tetraspanin11
						Glyma.05G016300	minichromosome instability 12 (mis12)-like
						Glyma.05G016400	tRNA synthetase beta subunit family protein
						Glyma.05G016500	Calcium-dependent phosphotriesterase superfamily protein
						Glyma.05G016600	Ribosomal protein L7Ae/L30e/S12e/Gadd45 family protein
						Glyma.05G016700	Phosphoribulokinase / Uridine kinase family
						Glyma.05G016800	Ribosomal protein L7Ae/L30e/S12e/Gadd45 family protein
						Glyma.05G016900	serine/threonine protein kinase 3
						Glyma.05G017000	glutamine dumper 2
						Glyma.05G017100
						Glyma.05G017200
						Glyma.05G017300	Polynucleotidyl transferase, ribonuclease H-like superfamily protein
						Glyma.05G017400	basic leucine-zipper 70
						Glyma.05G017500	RING/U-box superfamily protein
						Glyma.05G017600
						Glyma.05G017700	RING/U-box protein
						Glyma.05G017800	basic helix-loop-helix (bHLH) DNA-binding superfamily protein
						Glyma.05G017900	O-fucosyltransferase family protein
						Glyma.05G018000	BSD domain-containing protein
						Glyma.05G018100	OBF binding protein 4
						Glyma.05G018200	movement protein binding protein 2C
						Glyma.05G018300	N-terminal nucleophile aminohydrolases (Ntn hydrolases) superfamily protein
						Glyma.05G018400
						Glyma.05G018500	galacturonosyltransferase 11
						Glyma.05G018600
						Glyma.05G018700	gamete expressed protein 1
						Glyma.05G018800	AGAMOUS-like 8
						Glyma.05G018900	K-box region and MADS-box transcription factor family protein
						Glyma.05G019000	Squamosa promoter-binding protein-like (SBP domain) transcription factor family protein
						Glyma.05G019100	COBRA-like extracellular glycosyl-phosphatidyl inositol-anchored protein family
						Glyma.05G019200	cytochrome P450, family 78, subfamily A, polypeptide 10
						Glyma.05G019300
						Glyma.05G019400	transporter associated with antigen processing protein 2
						Glyma.05G019500	RHOMBOID-like protein 12
						Glyma.05G019600	Nucleic acid-binding, OB-fold-like protein
						Glyma.05G019700	Galactose oxidase/kelch repeat superfamily protein
						Glyma.05G019800
						Glyma.05G019900	TEOSINTE BRANCHED 1, cycloidea and PCF transcription factor 5
						Glyma.05G020000	Ribosomal protein L14p/L23e family protein
						Glyma.05G020100
						Glyma.05G020200	Nuclear transport factor 2 (NTF2) family protein with RNA binding (RRM-RBD-RNP motifs) domain
						Glyma.05G020300	mitochondrial import receptor subunit TOM5 homolog
						Glyma.05G020400	nuclear transport factor 2 (NTF2) family protein / RNA recognition motif (RRM)-containing protein
						Glyma.05G020500	PLC-like phosphodiesterases superfamily protein
						Glyma.05G020600	RPA70-kDa subunit B
						Glyma.05G020700
						Glyma.05G020800	Presenilin-2
						Glyma.05G020900	glycine-rich RNA-binding protein 3
						Glyma.05G021000
						Glyma.05G021100	respiratory burst oxidase protein F
						Glyma.05G021200
						Glyma.05G021300	DNAJ heat shock N-terminal domain-containing protein
						Glyma.05G021400	histone deacetylase 5
						Glyma.05G021500	plasmodesmata callose-binding protein 3
						Glyma.05G021600
						Glyma.05G021700	Protein of unknown function, transmembrane-40
						Glyma.05G021800	Cytochrome P450 superfamily protein
						Glyma.05G021900	Cytochrome P450 superfamily protein
						Glyma.05G022000	Cytochrome P450 superfamily protein
						Glyma.05G022100	Cytochrome P450 superfamily protein
						Glyma.05G022200	heat shock protein 101
						Glyma.05G022300	dentin sialophosphoprotein-related
						Glyma.05G022400
						Glyma.05G022500	diacylglycerol kinase1
						Glyma.05G022600	UDP-glucose 6-dehydrogenase family protein
						Glyma.05G022700	C2H2-like zinc finger protein
						Glyma.05G022800	myosin heavy chain-related
						Glyma.05G022900	photosystem I subunit F
						Glyma.05G023000
						Glyma.05G023100	soluble N-ethylmaleimide-sensitive factor adaptor protein 33
						Glyma.05G023200	glucuronidase 2
						Glyma.05G023300
						Glyma.05G023400	Remorin family protein
						Glyma.05G023500	Plant calmodulin-binding protein-related
						Glyma.05G023600	Flavin-binding monooxygenase family protein
						Glyma.05G023700	Flavin-binding monooxygenase family protein
						Glyma.05G023800	Flavin-binding monooxygenase family protein
						Glyma.05G023900
						Glyma.05G024000	Leucine-rich repeat protein kinase family protein
						Glyma.05G024100	Protein of unknown function, DUF538
						Glyma.05G024200	eukaryotic elongation factor 5A-1
						Glyma.05G024300	HNH endonuclease domain-containing protein
						Glyma.05G024400	Protein kinase superfamily protein
						Glyma.05G024500	actin binding
						Glyma.05G024600
						Glyma.05G024700
						Glyma.05G024800	Galactosyl transferase GMA12/MNN10 family protein
						Glyma.05G024900	Pentatricopeptide repeat (PPR) superfamily protein
						Glyma.05G025000	CCT motif -containing response regulator protein
						Glyma.05G025100	Polynucleotidyl transferase, ribonuclease H-like superfamily protein
						Glyma.05G025200	RING/U-box superfamily protein
						Glyma.05G025300	D-ribulose-5-phosphate-3-epimerase
						Glyma.05G025400	fucosyltransferase 1
						Glyma.05G025500	NAC domain containing protein 100
						Glyma.05G025600	expansin A1
						Glyma.05G025700	AGAMOUS-like 65
						Glyma.05G025800
						Glyma.05G025900	cycling DOF factor 3
						Glyma.05G026000
						Glyma.05G026100	GDSL-like Lipase/Acylhydrolase superfamily protein
						Glyma.05G026200	Pyridine nucleotide-disulphide oxidoreductase family protein
						Glyma.05G026300	malate dehydrogenase
						Glyma.05G026400	Pentatricopeptide repeat (PPR) superfamily protein
						Glyma.05G026500	RWP-RK domain-containing protein
						Glyma.05G026600	Protein of unknown function (DUF3223)
						Glyma.05G026700
						Glyma.05G026800	Exostosin family protein
						Glyma.05G026900	mini zinc finger 2
						Glyma.05G027000	myb domain protein 94
						Glyma.05G027100	alpha/beta-Hydrolases superfamily protein
						Glyma.05G027200
						Glyma.05G027300	NAP1-related protein 2
						Glyma.05G027400	TEOSINTE BRANCHED, cycloidea and PCF (TCP) 14
						Glyma.05G027500
						Glyma.05G027600	basic helix-loop-helix (bHLH) DNA-binding superfamily protein
						Glyma.05G027700	HVA22 homologue A
						Glyma.05G027800	Transducin/WD40 repeat-like superfamily protein
						Glyma.05G027900
						Glyma.05G028000	Ribosomal protein S4
						Glyma.05G028100
						Glyma.05G028200	Galactose oxidase/kelch repeat superfamily protein
						Glyma.05G028300	protein kinase 2B
						Glyma.05G028400	Galactose mutarotase-like superfamily protein
						Glyma.05G028500	ABC2 homolog 6
						Glyma.05G028600	IQ-domain 31
						Glyma.05G028700
						Glyma.05G028800	ubiquiting-conjugating enzyme 2
						Glyma.05G028900
						Glyma.05G029000	WRKY DNA-binding protein 72
						Glyma.05G029100	aldehyde dehydrogenase 12A1
						Glyma.05G029200	aldehyde dehydrogenase 12A1
						Glyma.05G029300
						Glyma.05G029400	P-loop containing nucleoside triphosphate hydrolases superfamily protein
						Glyma.05G029500	HSP20-like chaperones superfamily protein
						Glyma.05G029600	C2 calcium/lipid-binding plant phosphoribosyltransferase family protein
						Glyma.05G029700	voltage dependent anion channel 1
						Glyma.05G029800	SPFH/Band 7/PHB domain-containing membrane-associated protein family
						Glyma.05G029900	nitrate transporter 1:2
						Glyma.05G030000	homeobox 1
						Glyma.05G030100	Leucine-rich repeat protein kinase family protein
						Glyma.05G030200	Integral membrane HPP family protein
						Glyma.05G030300	Major facilitator superfamily protein
						Glyma.05G030400	Major facilitator superfamily protein
						Glyma.05G030500	Major facilitator superfamily protein
						Glyma.05G030600	Major facilitator superfamily protein
						Glyma.05G030700	H(+)-ATPase 11
						Glyma.05G030800	calcium-dependent protein kinase 30
						Glyma.05G030900	Pentatricopeptide repeat (PPR) superfamily protein
						Glyma.05G031000	Ubiquitin carboxyl-terminal hydrolase-related protein
						Glyma.05G031100	proline-rich family protein
						Glyma.05G031200	catalytics
						Glyma.05G031300	DDT domain superfamily
						Glyma.05G031400	AAA-ATPase 1
						Glyma.05G031500	RNA binding
						Glyma.05G031600	Galactosyltransferase family protein
						Glyma.05G031700	Dynein light chain type 1 family protein
						Glyma.05G031800	BIG PETAL P
						Glyma.05G031900	ARM repeat superfamily protein
						Glyma.05G032000	serine/threonine protein kinase 2
						Glyma.05G032100
						Glyma.05G032200	Homeodomain-like superfamily protein
						Glyma.05G032300	plastid transcriptionally active 2
						Glyma.05G032400
						Glyma.05G032500
						Glyma.05G032600	ARM repeat superfamily protein
						Glyma.05G032700	RING/U-box superfamily protein
						Glyma.05G032800	Polynucleotidyl transferase, ribonuclease H-like superfamily protein
						Glyma.05G032900
						Glyma.05G033000	response regulator 5
						Glyma.05G033100
						Glyma.05G033200
						Glyma.05G033300
						Glyma.05G033400	DP-E2F-like 1
						Glyma.05G033500	aldehyde dehydrogenase 10A8
						Glyma.05G033600
						Glyma.05G033700	Transducin/WD40 repeat-like superfamily protein
						Glyma.05G033800	S-adenosyl-L-methionine-dependent methyltransferases superfamily protein
						Glyma.05G033900	Peroxisomal membrane 22 kDa (Mpv17/PMP22) family protein
						Glyma.05G034000	Auxin-responsive GH3 family protein
						Glyma.05G034100
						Glyma.05G034200	DNA glycosylase superfamily protein
						Glyma.05G034300	Glycosyl hydrolase family 47 protein
						Glyma.05G034400
						Glyma.05G034500	Gibberellin-regulated family protein
						Glyma.05G034600	Calmodulin binding protein-like
						Glyma.05G034700	GATA type zinc finger transcription factor family protein
						Glyma.05G034800
						Glyma.05G034900	spermidine synthase 1
						Glyma.05G035000	Xanthine/uracil permease family protein
						Glyma.05G035100	BAH domain ;TFIIS helical bundle-like domain
						Glyma.05G035200	RHO-related protein from plants 10
						Glyma.05G035300	DegP protease 9
						Glyma.05G035400	nodulin MtN21 /EamA-like transporter family protein
						Glyma.05G035500	nodulin MtN21 /EamA-like transporter family protein
						Glyma.05G035600	hypoxia-responsive family protein / zinc finger (C3HC4-type RING finger) family protein
						Glyma.05G035700	ubiquitin-conjugating enzyme 5
						Glyma.05G035800	RING/U-box superfamily protein
						Glyma.05G035900	RNA-dependent RNA polymerase 2
						Glyma.05G036000	NHL domain-containing protein
						Glyma.05G036100	trehalose-phosphatase/synthase 9
						Glyma.05G036200
						Glyma.05G036300	spermidine synthase 1
						Glyma.05G036400	Tetratricopeptide repeat (TPR)-like superfamily protein
						Glyma.05G036500	Nodulin MtN3 family protein
						Glyma.05G036600	Protein kinase superfamily protein
						Glyma.05G036700
						Glyma.05G036800	basic helix-loop-helix (bHLH) DNA-binding superfamily protein
						Glyma.05G036900	Phosphoglycerate mutase family protein
						Glyma.05G037000	SUGAR-INSENSITIVE 3
						Glyma.05G037100	Uncharacterised protein family (UPF0497)
						Glyma.05G037200	Protein kinase superfamily protein
						Glyma.05G037300	Tetratricopeptide repeat (TPR)-like superfamily protein
						Glyma.05G037400	peroxin 14
						Glyma.05G037500	1-deoxy-D-xylulose 5-phosphate reductoisomerase
						Glyma.05G037600	Protein of unknown function (DUF1645)
						Glyma.05G037700	similar to RCD one 5
						Glyma.05G037800	Dof-type zinc finger DNA-binding family protein
						Glyma.05G037900	pantothenate kinase 2
						Glyma.05G038000	Transducin family protein / WD-40 repeat family protein
						Glyma.05G038100	SufE/NifU family protein
						Glyma.05G038200	TTF-type zinc finger protein with HAT dimerisation domain
						Glyma.05G038300	HCO3- transporter family
						Glyma.05G038400	SGNH hydrolase-type esterase superfamily protein
						Glyma.05G038500	myb domain protein 98
						Glyma.05G038600	SKP1/ASK-interacting protein 16
						Glyma.05G038700
						Glyma.05G038800
						Glyma.05G038900	Mitochondrial import inner membrane translocase subunit Tim17/Tim22/Tim23 family protein
						Glyma.05G039000
						Glyma.05G039100	Leucine-rich repeat transmembrane protein kinase
						Glyma.05G039200
						Glyma.05G039300
						Glyma.05G039400	modifier of snc1
						Glyma.05G039500	Sec14p-like phosphatidylinositol transfer family protein
						Glyma.05G039600
						Glyma.05G039700	GDA1/CD39 nucleoside phosphatase family protein
						Glyma.05G039800	Protein of Unknown Function (DUF239)
						Glyma.05G039900	Leucine-rich receptor-like protein kinase family protein
						Glyma.05G040000
						Glyma.05G040100	NAD(P)-binding Rossmann-fold superfamily protein
						Glyma.05G040200	FKBP12 interacting protein 37
						Glyma.05G040300	Raffinose synthase family protein
						Glyma.05G040400	tryptophan aminotransferase related 2
						Glyma.05G040500	Lateral organ boundaries (LOB) domain family protein
						Glyma.05G040600	histone deacetylase 6
						Glyma.05G040700	myb domain protein 86
						Glyma.05G040800	armadillo repeat only 4
						Glyma.05G040900	Ribosomal protein L18e/L15 superfamily protein
						Glyma.05G041000	P-loop containing nucleoside triphosphate hydrolases superfamily protein
						Glyma.05G041100	Adenine nucleotide alpha hydrolases-like superfamily protein
						Glyma.05G041200	ferric reduction oxidase 8
						Glyma.05G041300	Concanavalin A-like lectin protein kinase family protein
						Glyma.05G041400	plant intracellular ras group-related LRR 1
						Glyma.05G041500
						Glyma.05G041600	ubiquitin-associated (UBA)/TS-N domain-containing protein / octicosapeptide/Phox/Bemp1 (PB1) domain-containing protein
						Glyma.05G041700
						Glyma.05G041800	drought-induced 19
						Glyma.05G041900	RAB GTPase homolog E1B
						Glyma.05G042000	Plant protein of unknown function (DUF868)
						Glyma.05G042100
						Glyma.05G042200	nitrate transmembrane transporters
						Glyma.05G042300	Calcineurin-like metallo-phosphoesterase superfamily protein
						Glyma.05G042400	quinolinate synthase
						Glyma.05G042500	cytochrome P450, family 71, subfamily A, polypeptide 20
						Glyma.05G042600	cytochrome P450, family 71, subfamily A, polypeptide 20
						Glyma.05G042700	FUS3-complementing gene 2
						Glyma.05G042800	cytochrome P450, family 71 subfamily B, polypeptide 7
						Glyma.05G042900
						Glyma.05G043000	proline transporter 2
						Glyma.05G043100	proline transporter 1
						Glyma.05G043200	chloroplast RNA-binding protein 31B
						Glyma.05G043300	protein-l-isoaspartate methyltransferase 1
						Glyma.05G043400
						Glyma.05G043500	Transducin/WD40 repeat-like superfamily protein
						Glyma.05G043600	alpha/beta-Hydrolases superfamily protein
						Glyma.05G043700	Transducin/WD40 repeat-like superfamily protein
						Glyma.05G043800
						Glyma.05G043900	BTB and TAZ domain protein 2
						Glyma.05G044000	Pectin lyase-like superfamily protein
						Glyma.05G044100	AAA-type ATPase family protein
						Glyma.05G044200	MA3 domain-containing protein
						Glyma.05G044300	Zinc finger C-x8-C-x5-C-x3-H type family protein
						Glyma.05G044400	RPM1-interacting protein 4 (RIN4) family protein
						Glyma.05G044500	26S proteasome, regulatory subunit Rpn7;Proteasome component (PCI) domain
						Glyma.05G044600	GDSL-like Lipase/Acylhydrolase superfamily protein
						Glyma.05G044700	RING/U-box superfamily protein
						Glyma.05G044800	Ribosomal protein S21 family protein
						Glyma.05G044900	26S proteasome, regulatory subunit Rpn7;Proteasome component (PCI) domain
						Glyma.05G045000	Protein kinase superfamily protein
						Glyma.05G045100
						Glyma.05G045200	nucleoside diphosphate kinase 2
						Glyma.05G045300	RGA-like 1
						Glyma.05G045400
						Glyma.05G045500	Putative endonuclease or glycosyl hydrolase
						Glyma.05G045600	lysine histidine transporter 2
						Glyma.05G045700	nuclear protein X1
						Glyma.05G045800
						Glyma.05G045900	malate synthase
						Glyma.05G046000	Protein kinase superfamily protein
						Glyma.05G046100	adenylate kinase 1
						Glyma.05G046200	Protein kinase superfamily protein
						Glyma.05G046300	adenylate kinase 1
						Glyma.05G046400	homolog of nucleolar protein NOP56
						Glyma.05G046500
						Glyma.05G046600	Transducin/WD40 repeat-like superfamily protein
						Glyma.05G046700	arginosuccinate synthase family
						Glyma.05G046800	defective in meristem silencing 3
						Glyma.05G046900	arginosuccinate synthase family
						Glyma.05G047000
						Glyma.05G047100	calmodulin-like 38
						Glyma.05G047200	uridine kinase-like 2
						Glyma.05G047300
						Glyma.05G047400	AAA-type ATPase family protein
						Glyma.05G047500	SAP domain-containing protein
						Glyma.05G047600	SWIB/MDM2 domain superfamily protein
						Glyma.05G047700	SNF1-related protein kinase regulatory subunit gamma 1
						Glyma.05G047800	exocyst subunit exo70 family protein F1
						Glyma.05G047900	purple acid phosphatase 27
						Glyma.05G048000	ATP synthase delta-subunit gene
						Glyma.05G048100	Subtilase family protein
						Glyma.05G048200	NAD(P)-binding Rossmann-fold superfamily protein
						Glyma.05G048300	LRR and NB-ARC domains-containing disease resistance protein
						Glyma.05G048400	Cytidine/deoxycytidylate deaminase family protein
						Glyma.05G048500
						Glyma.05G048600	Protein of unknown function (DUF579)
						Glyma.05G048700	Pyridoxal phosphate (PLP)-dependent transferases superfamily protein
						Glyma.05G048800	Zinc finger, C3HC4 type (RING finger) family protein
						Glyma.05G048900	replication factor C 2
						Glyma.05G049000	IQ-domain 22
						Glyma.05G049100	GPI transamidase subunit PIG-U
						Glyma.05G049200	Ubiquitin-like superfamily protein
						Glyma.05G049300	GRAS family transcription factor
						Glyma.05G049400	phloem protein 2-A12
						Glyma.05G049500	MBOAT (membrane bound O-acyl transferase) family protein
						Glyma.05G049600	BCL-2-associated athanogene 1
						Glyma.05G049700	MATE efflux family protein
						Glyma.05G049800	Integrase-type DNA-binding superfamily protein
						Glyma.05G049900	Integrase-type DNA-binding superfamily protein
						Glyma.05G050000
						Glyma.05G050100	Glucose-methanol-choline (GMC) oxidoreductase family protein
						Glyma.05G050200	Pyridoxal phosphate (PLP)-dependent transferases superfamily protein
						Glyma.05G050300	hydroxymethylglutaryl-CoA synthase / HMG-CoA synthase / 3-hydroxy-3-methylglutaryl coenzyme A synthase
						Glyma.05G050400	TCP family transcription factor
						Glyma.05G050500	nucleotide-rhamnose synthase/epimerase-reductase
						Glyma.05G050600	KNOTTED-like homeobox of Arabidopsis thaliana 7
						Glyma.05G050700	AGAMOUS-like 19
						Glyma.05G050800	Octicosapeptide/Phox/Bem1p family protein
						Glyma.05G050900	Eukaryotic aspartyl protease family protein
						Glyma.05G051000	Nuclear transport factor 2 (NTF2) family protein with RNA binding (RRM-RBD-RNP motifs) domain
						Glyma.05G051100	FIZZY-related 2
						Glyma.05G051200	expansin A7
						Glyma.05G051300	PGR5-LIKE A
						Glyma.05G051400	Subtilase family protein
						Glyma.05G051500	Subtilase family protein
						Glyma.05G051600	HSP70-interacting protein 1
						Glyma.05G051700	myb domain protein 85
						Glyma.05G051800	copper ion binding
						Glyma.05G051900	cytochrome P450, family 707, subfamily A, polypeptide 1
						Glyma.05G052000	cytochrome P450, family 706, subfamily A, polypeptide 3
						Glyma.05G052100	UDP-D-glucuronate 4-epimerase 3
						Glyma.05G052200	alpha/beta-Hydrolases superfamily protein
						Glyma.05G052300	ribosomal protein S13A
						Glyma.05G052400	ribosomal protein S13A
						Glyma.05G052500	alpha/beta-Hydrolases superfamily protein
						Glyma.05G052600	ribosomal protein S13A
						Glyma.05G052700	Leucine-rich repeat protein kinase family protein
						Glyma.05G052800	Protein of unknown function (DUF1442)
						Glyma.05G052900	Class I peptide chain release factor
						Glyma.05G053000	glycine-rich protein
						Glyma.05G053100	Sec1/munc18-like (SM) proteins superfamily
						Glyma.05G053200
						Glyma.05G053300	sterol-4alpha-methyl oxidase 1-1
						Glyma.05G053400
						Glyma.05G053500	Cornichon family protein
						Glyma.05G053600	CLP protease proteolytic subunit 2
						Glyma.05G053700
						Glyma.05G053800	AT-hook motif nuclear-localized protein 1
						Glyma.05G053900	ACT domain repeat 8
						Glyma.05G054000	MATE efflux family protein
						Glyma.05G054100	MATE efflux family protein
						Glyma.05G054200	Predicted AT-hook DNA-binding family protein
						Glyma.05G054300	armadillo repeat kinesin 3
						Glyma.05G054400	A20/AN1-like zinc finger family protein
						Glyma.05G054500	SNARE associated Golgi protein family
						Glyma.05G054600	Cell cycle regulated microtubule associated protein
						Glyma.05G054700	Nucleotide-sugar transporter family protein
						Glyma.05G054800	nudix hydrolase homolog 14
						Glyma.05G054900	nudix hydrolase homolog 14
						Glyma.05G055000	copper chaperone for SOD1
						Glyma.05G055100	Bifunctional inhibitor/lipid-transfer protein/seed storage 2S albumin superfamily protein
						Glyma.05G055200	Plant invertase/pectin methylesterase inhibitor superfamily protein
						Glyma.05G055300	UDP-Glycosyltransferase superfamily protein
						Glyma.05G055400	UDP-Glycosyltransferase superfamily protein
						Glyma.05G055500	Translation elongation factor EFG/EF2 protein
						Glyma.05G055600	stress-inducible protein, putative
						Glyma.05G055700	beta vacuolar processing enzyme
						Glyma.05G055800	SAUR-like auxin-responsive protein family
						Glyma.05G055900	NAC 007
						Glyma.05G056000	Plant-specific transcription factor YABBY family protein
						Glyma.05G056100	Cupredoxin superfamily protein
						Glyma.05G056200	Ran BP2/NZF zinc finger-like superfamily protein
						Glyma.05G056300	Glycosyl hydrolases family 32 protein
						Glyma.05G056400	Aldolase superfamily protein
						Glyma.05G056500	adenine phosphoribosyl transferase 4
						Glyma.05G056600
						Glyma.05G056700	Phosphatidic acid phosphatase (PAP2) family protein
						Glyma.05G056800	OSBP(oxysterol binding protein)-related protein 2A
						Glyma.05G056900	nitrate transporter 1.1
						Glyma.05G057000	Bifunctional inhibitor/lipid-transfer protein/seed storage 2S albumin superfamily protein
						Glyma.05G057100	Bifunctional inhibitor/lipid-transfer protein/seed storage 2S albumin superfamily protein
						Glyma.05G057200	Bifunctional inhibitor/lipid-transfer protein/seed storage 2S albumin superfamily protein
						Glyma.05G057300	Bifunctional inhibitor/lipid-transfer protein/seed storage 2S albumin superfamily protein
						Glyma.05G057400	Bifunctional inhibitor/lipid-transfer protein/seed storage 2S albumin superfamily protein
						Glyma.05G057500	Bifunctional inhibitor/lipid-transfer protein/seed storage 2S albumin superfamily protein
						Glyma.05G057600	Bifunctional inhibitor/lipid-transfer protein/seed storage 2S albumin superfamily protein
						Glyma.05G057700	Bifunctional inhibitor/lipid-transfer protein/seed storage 2S albumin superfamily protein
						Glyma.05G057800	Bifunctional inhibitor/lipid-transfer protein/seed storage 2S albumin superfamily protein
						Glyma.05G057900
						Glyma.05G058000
						Glyma.05G058100	Lactate/malate dehydrogenase family protein
						Glyma.05G058200	YbaK/aminoacyl-tRNA synthetase-associated domain
						Glyma.05G058300	Ubiquitin-like superfamily protein
						Glyma.05G058400
						Glyma.05G058500	P-loop containing nucleoside triphosphate hydrolases superfamily protein
						Glyma.05G058600	Heavy metal transport/detoxification superfamily protein
						Glyma.05G058700	plant VAP homolog 12
						Glyma.05G058800
						Glyma.05G058900	Eukaryotic aspartyl protease family protein
						Glyma.05G059000	protein arginine methyltransferase 7
						Glyma.05G059100
						Glyma.05G059200	Cwf15 / Cwc15 cell cycle control family protein
						Glyma.05G059300	Nucleotide-diphospho-sugar transferases superfamily protein
						Glyma.05G059400	peroxin 19-2
						Glyma.05G059500	Class II aminoacyl-tRNA and biotin synthetases superfamily protein
						Glyma.05G059600	Ribosomal protein S30 family protein
						Glyma.05G059700	SAUR-like auxin-responsive protein family
						Glyma.05G059800	C2H2-like zinc finger protein
						Glyma.05G059900	Nodulin MtN21 /EamA-like transporter family protein
						Glyma.05G060000
						Glyma.05G060100
						Glyma.05G060200	O-fucosyltransferase family protein
						Glyma.05G060300	G2484-1 protein
						Glyma.05G060400	Protein of unknown function, DUF547
						Glyma.05G060500	formyltetrahydrofolate deformylase, putative
						Glyma.05G060600	Plant protein of unknown function (DUF828) with plant pleckstrin homology-like region
						Glyma.05G060700	plant glycogenin-like starch initiation protein 1
						Glyma.05G060800
						Glyma.05G060900	Pentatricopeptide repeat (PPR) superfamily protein
						Glyma.05G061000	peptide transporter 2
						Glyma.05G061100	rhamnose biosynthesis 1
						Glyma.05G061200
						Glyma.05G061300	Oxidoreductase family protein
						Glyma.05G061400	Ribosomal protein L23/L15e family protein
						Glyma.05G061500	DWNN domain, a CCHC-type zinc finger
						Glyma.05G061600	Ribonuclease H-like superfamily protein
						Glyma.05G061700	Tryptophan RNA-binding attenuator protein-like
						Glyma.05G061800
						Glyma.05G061900	myb domain protein 5
						Glyma.05G062000
						Glyma.05G062100	Integrase-type DNA-binding superfamily protein
						Glyma.05G062200	acyl-CoA oxidase 1
						Glyma.05G062300	myb-like transcription factor family protein
						Glyma.05G062400	2-oxoglutarate (2OG) and Fe(II)-dependent oxygenase superfamily protein
						Glyma.05G062500	Protein of unknown function (DUF1639)
						Glyma.05G062600
						Glyma.05G062700	homeobox protein 2
						Glyma.05G062800	hydroxyproline-rich glycoprotein family protein
						Glyma.05G062900	Phosphotyrosine protein phosphatases superfamily protein
						Glyma.05G063000	PPPDE putative thiol peptidase family protein
						Glyma.05G063100	nudix hydrolase homolog 8
						Glyma.05G063200	zinc finger protein 7
						Glyma.05G063300	gibberellin 2-oxidase 8
						Glyma.05G063400
						Glyma.05G063500	ethylene responsive element binding factor 5
						Glyma.05G063600	ethylene responsive element binding factor 1
						Glyma.05G063700
						Glyma.05G063800	ubiquitin C-terminal hydrolase 3
						Glyma.05G063900	ATP-dependent caseinolytic (Clp) protease/crotonase family protein
						Glyma.05G064000	Acyl-CoA N-acyltransferase with RING/FYVE/PHD-type zinc finger protein
						Glyma.05G064100	calcium-dependent protein kinase 29
						Glyma.05G064200	alpha/beta-Hydrolases superfamily protein
						Glyma.05G064300	RAB GTPase homolog 1C
						Glyma.05G064400
						Glyma.05G064500	Major facilitator superfamily protein
						Glyma.05G064600	Plant VAMP (vesicle-associated membrane protein) family protein
						Glyma.05G064700	BAX inhibitor 1
						Glyma.05G064800	GATA transcription factor 26
						Glyma.05G064900	NPK1-related protein kinase 1
						Glyma.05G065000
						Glyma.05G065100	expansin-like B1
						Glyma.05G065200	expansin-like B1
						Glyma.05G065300	expansin-like B1
						Glyma.05G065400
						Glyma.05G065500
						Glyma.05G065600	PIF1 helicase
						Glyma.05G065700	expansin-like B1
						Glyma.05G065800	expansin-like B1
						Glyma.05G065900	CLP protease R subunit 4
						Glyma.05G066000
						Glyma.05G066100	Chlorophyll A-B binding family protein
						Glyma.05G066200	glutamate dehydrogenase 2
						Glyma.05G066300
						Glyma.05G066400	PIF1 helicase
						Glyma.05G066500	ureidoglycine aminohydrolase
						Glyma.05G066600	cationic amino acid transporter 6
						Glyma.05G066700	Protein kinase superfamily protein
						Glyma.05G066800	calcineurin B-like protein 9
						Glyma.05G066900	Pentatricopeptide repeat (PPR) superfamily protein
						Glyma.05G067000
						Glyma.05G067100	casein kinase II beta chain 1
						Glyma.05G067200	Histone H3 K4-specific methyltransferase SET7/9 family protein
						Glyma.05G067300	casein kinase II beta subunit 4
						Glyma.05G067400	Zinc-binding ribosomal protein family protein
						Glyma.05G067500
						Glyma.05G067600	actin-11
						Glyma.05G067700	novel plant snare 11
						Glyma.05G067800	Protein kinase superfamily protein
						Glyma.05G067900	Putative membrane lipoprotein
						Glyma.05G068000	chloroplast beta-amylase
						Glyma.05G068100
						Glyma.05G068200
						Glyma.05G068300
						Glyma.05G068400	SBP (S-ribonuclease binding protein) family protein
						Glyma.05G068500	Protein of unknown function (DUF581)
						Glyma.05G068600	lon protease 2
						Glyma.05G068700	Plant invertase/pectin methylesterase inhibitor superfamily protein
						Glyma.05G068800	Plant invertase/pectin methylesterase inhibitor superfamily protein
						Glyma.05G068900	Ras-related small GTP-binding family protein
						Glyma.05G069000	Tetratricopeptide repeat (TPR)-like superfamily protein
						Glyma.05G069100	expansin-like B1
						Glyma.05G069200
						Glyma.05G069300	TCP-1/cpn60 chaperonin family protein
						Glyma.05G069400	purine permease 10
						Glyma.05G069500	sterol-4alpha-methyl oxidase 1-1
						Glyma.05G069600
						Glyma.05G069700	purine permease 10
						Glyma.05G069800	Protein of unknown function, DUF538
						Glyma.05G069900
						Glyma.05G070000	S-adenosyl-L-methionine-dependent methyltransferases superfamily protein
						Glyma.05G070100	PIF1 helicase
						Glyma.05G070200	CheY-like two-component responsive regulator family protein
						Glyma.05G070300	tobamovirus multiplication 2A
						Glyma.05G070400	myo-inositol polyphosphate 5-phosphatase 2
						Glyma.05G070500	Phosphoribosyltransferase family protein
						Glyma.05G070600	nitrate transporter 1.5
						Glyma.05G070700	BR-signaling kinase 2
						Glyma.05G070800	Translation protein SH3-like family protein
						Glyma.05G070900	Cyclin-like family protein
						Glyma.05G071000	LEUNIG_homolog
						Glyma.05G071100	lectin protein kinase family protein
						Glyma.05G071200
						Glyma.05G071300	F-box and associated interaction domains-containing protein
						Glyma.05G071400	F-box family protein
						Glyma.05G071500
						Glyma.05G071600	F-box family protein
						Glyma.05G071700	F-box family protein
						Glyma.05G071800
						Glyma.05G071900	RNA-binding (RRM/RBD/RNP motifs) family protein
						Glyma.05G072000	Cyclin-like family protein
						Glyma.05G072100	FAR1-related sequence 5
						Glyma.05G072200	TPX2 (targeting protein for Xklp2) protein family
						Glyma.05G072300
						Glyma.05G072400
						Glyma.05G072500	Pentatricopeptide repeat (PPR) superfamily protein
						Glyma.05G072600	myb domain protein 40
						Glyma.05G072700
						Glyma.05G072800
						Glyma.05G072900
						Glyma.05G073000
						Glyma.05G073100	glyceraldehyde-3-phosphate dehydrogenase C2
						Glyma.05G073200	alpha/beta-Hydrolases superfamily protein
						Glyma.05G073300	Protein phosphatase 2A regulatory B subunit family protein
						Glyma.05G073400
						Glyma.05G073500	Ribonuclease inhibitor
						Glyma.05G073600	photosystem II reaction center protein A
						Glyma.05G073700	Mitochondrial ribosomal protein L37
						Glyma.05G073800	Ankyrin repeat family protein
						Glyma.05G073900
						Glyma.05G074000	isocitrate lyase
						Glyma.05G074100
						Glyma.05G074200
						Glyma.05G074300
						Glyma.05G074400	Cytochrome C1 family
						Glyma.05G074500	Protein kinase superfamily protein
						Glyma.05G074600	hAT dimerisation domain-containing protein
						Glyma.05G074700	General transcription factor 2-related zinc finger protein
						Glyma.05G074800	Rubisco methyltransferase family protein
						Glyma.05G074900	photosystem II reaction center protein C
						Glyma.05G075000	chitinase A
						Glyma.05G075100	AMP-dependent synthetase and ligase family protein
						Glyma.05G075200	AMP-dependent synthetase and ligase family protein
						Glyma.05G075300
						Glyma.05G075400	Proteasome component (PCI) domain protein
						Glyma.05G075500	hAT transposon superfamily
						Glyma.05G075600	Mitochondrial transcription termination factor family protein
						Glyma.05G075700
						Glyma.05G075800	Leucine-rich repeat protein kinase family protein
						Glyma.05G075900	Surfeit locus protein 6
						Glyma.05G076000	pentatricopeptide (PPR) repeat-containing protein
						Glyma.05G076100
						Glyma.05G076200
						Glyma.05G076300
						Glyma.05G076400	Plant protein of unknown function (DUF247)
						Glyma.05G076500	HSP20-like chaperones superfamily protein
						Glyma.05G076600	Plant protein of unknown function (DUF247)
						Glyma.05G076700	Cupredoxin superfamily protein
						Glyma.05G076800	plastid transcriptionally active 9
						Glyma.05G076900	Protein of unknown function (DUF784)
						Glyma.05G077000	Glycosyl hydrolase family protein
						Glyma.05G077100	chloride channel B
						Glyma.05G077200	Ribosomal protein S21 family protein
						Glyma.05G077300
						Glyma.05G077400	26S proteasome regulatory subunit S2 1A
						Glyma.05G077500
						Glyma.05G077600	hAT dimerisation domain-containing protein / transposase-related
						Glyma.05G077700	Galactose oxidase/kelch repeat superfamily protein
						Glyma.05G077800	SWIB/MDM2 domain superfamily protein
						Glyma.05G077900	P-loop containing nucleoside triphosphate hydrolases superfamily protein
						Glyma.05G078000	Ribosomal protein S24e family protein
						Glyma.05G078100	Polynucleotidyl transferase, ribonuclease H-like superfamily protein
						Glyma.05G078200	structural constituent of ribosome
						Glyma.05G078300	sulfite oxidase
						Glyma.05G078400	PIF1 helicase
						Glyma.05G078500	PIF1 helicase
						Glyma.05G078600
						Glyma.05G078700	RPA70-kDa subunit B
						Glyma.05G078800
						Glyma.05G078900	Tetratricopeptide repeat (TPR)-like superfamily protein
						Glyma.05G079000	20S proteasome alpha subunit G1
						Glyma.05G079100	translocase outer membrane 20-2
						Glyma.05G079200	vesicle-associated membrane protein 726
						Glyma.05G079300
						Glyma.05G079400	proteasome family protein
						Glyma.05G079500	Tetratricopeptide repeat (TPR)-like superfamily protein
						Glyma.05G079600	Polynucleotidyl transferase, ribonuclease H fold protein with HRDC domain
						Glyma.05G079700	calmodulin 5
						Glyma.05G079800	ABA-responsive element binding protein 3
						Glyma.05G079900	FAD-dependent oxidoreductase family protein
						Glyma.05G080000
						Glyma.05G080100	histidine acid phosphatase family protein
						Glyma.05G080200	phytochrome kinase substrate 4
						Glyma.05G080300	Transmembrane Fragile-X-F-associated protein
						Glyma.05G080400	Phosphoglycerate mutase family protein
						Glyma.05G080500	Phosphoglycerate mutase family protein
						Glyma.05G080600	Polynucleotidyl transferase, ribonuclease H-like superfamily protein
						Glyma.05G080700
						Glyma.05G080800	peptidyl-prolyl cis-trans isomerase / cyclophilin-40 (CYP40) / rotamase
						Glyma.05G080900	mitogen-activated protein kinase kinase kinase 5
						Glyma.05G081000	Ribosomal protein S21 family protein
						Glyma.05G081100	ARM repeat superfamily protein
						Glyma.05G081200
						Glyma.05G081300	Ribosomal protein L25/Gln-tRNA synthetase, anti-codon-binding domain
						Glyma.05G081400	ASYMMETRIC LEAVES 2-like 1
						Glyma.05G081500	P-loop containing nucleoside triphosphate hydrolases superfamily protein
						Glyma.05G081600	gibberellin 2-oxidase 8
						Glyma.05G081700	Homeodomain-like superfamily protein
						Glyma.05G081800
						Glyma.05G081900	sucrose nonfermenting 1(SNF1)-related protein kinase 2.3
						Glyma.05G082000
	Gm05	16673931	27307580	Duplication	157	Glyma.05G086600	Heavy metal transport/detoxification superfamily protein
						Glyma.05G086700	PIF1 helicase
						Glyma.05G086800
						Glyma.05G086900	glycosyltransferase family protein 28
						Glyma.05G087000
						Glyma.05G087100
						Glyma.05G087200	aminophospholipid ATPase 1
						Glyma.05G087300	prefoldin 2
						Glyma.05G087400	Transducin/WD40 repeat-like superfamily protein
						Glyma.05G087500
						Glyma.05G087600	ENTH/VHS family protein
						Glyma.05G087700	timeless family protein
						Glyma.05G087800	Stress responsive alpha-beta barrel domain protein
						Glyma.05G087900	long-chain acyl-CoA synthetase 2
						Glyma.05G088000	ARF GAP-like zinc finger-containing protein ZIGA4
						Glyma.05G088100	flavonol synthase 1
						Glyma.05G088200
						Glyma.05G088300	DNA-binding storekeeper protein-related transcriptional regulator
						Glyma.05G088400	protein kinases;ubiquitin-protein ligases
						Glyma.05G088500	Uncharacterized conserved protein (DUF2358)
						Glyma.05G088600	Amino acid permease family protein
						Glyma.05G088700
						Glyma.05G088800	IQ-domain 2
						Glyma.05G088900	Noc2p family
						Glyma.05G089000	GTP binding Elongation factor Tu family protein
						Glyma.05G089100	ATPase family associated with various cellular activities (AAA)
						Glyma.05G089200	cationic amino acid transporter 2
						Glyma.05G089300	Polynucleotidyl transferase, ribonuclease H fold protein with HRDC domain
						Glyma.05G089400	potassium channel tetramerisation domain-containing protein / pentapeptide repeat-containing protein
						Glyma.05G089500
						Glyma.05G089600
						Glyma.05G089700	potassium channel tetramerisation domain-containing protein / pentapeptide repeat-containing protein
						Glyma.05G089800
						Glyma.05G089900	HSP20-like chaperones superfamily protein
						Glyma.05G090000	double-stranded-RNA-binding protein 4
						Glyma.05G090100	Cobalamin-independent synthase family protein
						Glyma.05G090200	ARID/BRIGHT DNA-binding domain-containing protein
						Glyma.05G090300	cyclin-dependent kinase E;1
						Glyma.05G090400	Protein of unknown function, DUF547
						Glyma.05G090500	Transducin/WD40 repeat-like superfamily protein
						Glyma.05G090600	NAD(P)-binding Rossmann-fold superfamily protein
						Glyma.05G090700	eukaryotic translation initiation factor 3A
						Glyma.05G090800
						Glyma.05G090900	CDPK-related kinase
						Glyma.05G091000	NAD-dependent malic enzyme 2
						Glyma.05G091100	sumo conjugation enzyme 1
						Glyma.05G091200	Integrase-type DNA-binding superfamily protein
						Glyma.05G091300	proteasome alpha subunit D2
						Glyma.05G091400	PIF1 helicase
						Glyma.05G091500
						Glyma.05G091600	2-oxoglutarate (2OG) and Fe(II)-dependent oxygenase superfamily protein
						Glyma.05G091700	Protein of Unknown Function (DUF239)
						Glyma.05G091800	Plant protein of unknown function (DUF869)
						Glyma.05G091900	ribosomal protein L5
						Glyma.05G092000	Di-haem cytochrome, transmembrane;Cytochrome b/b6, C-terminal
						Glyma.05G092100	photosystem II reaction center protein H
						Glyma.05G092200
						Glyma.05G092300	ATP synthase subunit 1
						Glyma.05G092400	HXXXD-type acyl-transferase family protein
						Glyma.05G092500
						Glyma.05G092600	Cyclase family protein
						Glyma.05G092700	hAT transposon superfamily protein
						Glyma.05G092800	cooperatively regulated by ethylene and jasmonate 1
						Glyma.05G092900
						Glyma.05G093000	PLC-like phosphodiesterases superfamily protein
						Glyma.05G093100
						Glyma.05G093200
						Glyma.05G093300	PIF1 helicase
						Glyma.05G093400
						Glyma.05G093500
						Glyma.05G093600
						Glyma.05G093700	Tetratricopeptide repeat (TPR)-like superfamily protein
						Glyma.05G093800
						Glyma.05G093900	S-locus lectin protein kinase family protein
						Glyma.05G094000	nicotinate phosphoribosyltransferase 2
						Glyma.05G094100	ARM repeat superfamily protein
						Glyma.05G094200	Ribosomal protein S21 family protein
						Glyma.05G094300
						Glyma.05G094400	mitogen-activated protein kinase kinase kinase 21
						Glyma.05G094500	NADH-Ubiquinone/plastoquinone (complex I) protein
						Glyma.05G094600	2-oxoglutarate (2OG) and Fe(II)-dependent oxygenase superfamily protein
						Glyma.05G094700
						Glyma.05G094800
						Glyma.05G094900	basic helix-loop-helix (bHLH) DNA-binding superfamily protein
						Glyma.05G095000	Pyruvate kinase family protein
						Glyma.05G095100
						Glyma.05G095200
						Glyma.05G095300	alpha/beta-Hydrolases superfamily protein
						Glyma.05G095400	ferritin 2
						Glyma.05G095500	Remorin family protein
						Glyma.05G095600	Amino acid kinase family protein
						Glyma.05G095700	BED zinc finger ;hAT family dimerisation domain
						Glyma.05G095800	conserved peptide upstream open reading frame 49
						Glyma.05G095900	heat shock factor 4
						Glyma.05G096000
						Glyma.05G096100
						Glyma.05G096200	2-oxoglutarate (2OG) and Fe(II)-dependent oxygenase superfamily protein
						Glyma.05G096300	FMN-linked oxidoreductases superfamily protein
						Glyma.05G096400
						Glyma.05G096500	WRKY DNA-binding protein 15
						Glyma.05G096600	Nucleotide-diphospho-sugar transferases superfamily protein
						Glyma.05G096700
						Glyma.05G096800	Granulin repeat cysteine protease family protein
						Glyma.05G096900	Rer1 family protein
						Glyma.05G097000	TTF-type zinc finger protein with HAT dimerisation domain
						Glyma.05G097100	SKP1/ASK1-interacting protein 2
						Glyma.05G097200
						Glyma.05G097300	CYCLIN D3;2
						Glyma.05G097400	Leucine-rich repeat protein kinase family protein
						Glyma.05G097500	homolog of mamallian P58IPK
						Glyma.05G097600
						Glyma.05G097700	Pectin lyase-like superfamily protein
						Glyma.05G097800	FAD-dependent oxidoreductase family protein
						Glyma.05G097900	beta vacuolar processing enzyme
						Glyma.05G098000	Pyruvate kinase family protein
						Glyma.05G098100
						Glyma.05G098200	myb domain protein 73
						Glyma.05G098300
						Glyma.05G098400	Protein of unknown function (DUF581)
						Glyma.05G098500	Protein kinase superfamily protein
						Glyma.05G098600	lipoxygenase 1
						Glyma.05G098700	C2 calcium/lipid-binding plant phosphoribosyltransferase family protein
						Glyma.05G098800	heavy metal atpase 1
						Glyma.05G098900
						Glyma.05G099000	MRG family protein
						Glyma.05G099100	Copper transport protein family
						Glyma.05G099200	ATP synthase subunit C family protein
						Glyma.05G099300
						Glyma.05G099400	phosphoglucosamine mutase family protein
						Glyma.05G099500	Ribosomal protein S26e family protein
						Glyma.05G099600	DNAJ-like 20
						Glyma.05G099700
						Glyma.05G099800
						Glyma.05G099900	Protein kinase superfamily protein
						Glyma.05G100000	Protein kinase superfamily protein
						Glyma.05G100100	dsRNA-binding protein 2
						Glyma.05G100200	Nucleotide-sugar transporter family protein
						Glyma.05G100300	hAT dimerisation domain-containing protein / transposase-related
						Glyma.05G100400	geranyl diphosphate synthase 1
						Glyma.05G100500	WD-40 repeat family protein
						Glyma.05G100600	Subtilase family protein
						Glyma.05G100700
						Glyma.05G100800
						Glyma.05G100900	zinc finger protein 7
						Glyma.05G101000	Auxin efflux carrier family protein
						Glyma.05G101100	Vacuolar sorting protein 39
						Glyma.05G101200
						Glyma.05G101300	Auxin-responsive GH3 family protein
						Glyma.05G101400
						Glyma.05G101500	homeobox gene 8
						Glyma.05G101600	YELLOW STRIPE like 6
						Glyma.05G101700	natural resistance-associated macrophage protein 3
						Glyma.05G101800	FRIGIDA-like protein
						Glyma.05G101900	Eukaryotic aspartyl protease family protein
						Glyma.05G102000	mitochondrial ribosomal protein L51/S25/CI-B8 family protein
						Glyma.05G102100	arabinogalactan protein 18
						Glyma.05G102200
	Gm14	15425024	19713778	Duplication	67	Glyma.14G118200	F-box/RNI-like superfamily protein
						Glyma.14G118300	DNAJ heat shock N-terminal domain-containing protein
						Glyma.14G118400	RAB GTPASE HOMOLOG B18
						Glyma.14G118500
						Glyma.14G118600
						Glyma.14G118700	Protein kinase superfamily protein
						Glyma.14G118800	receptor serine/threonine kinase, putative
						Glyma.14G118900
						Glyma.14G119000	myb domain protein 56
						Glyma.14G119100	SCARECROW-like 1
						Glyma.14G119200	Polynucleotidyl transferase, ribonuclease H-like superfamily protein
						Glyma.14G119300
						Glyma.14G119400	sequence-specific DNA binding transcription factors
						Glyma.14G119500
						Glyma.14G119600
						Glyma.14G119700	Thioredoxin superfamily protein
						Glyma.14G119800	SEUSS transcriptional co-regulator
						Glyma.14G119900
						Glyma.14G120000	Protein of unknown function, DUF593
						Glyma.14G120100
						Glyma.14G120200	SGNH hydrolase-type esterase superfamily protein
						Glyma.14G120300	Nodulin MtN3 family protein
						Glyma.14G120400	ureidoglycolate amidohydrolase
						Glyma.14G120500	starch synthase 2
						Glyma.14G120600	Duplicated homeodomain-like superfamily protein
						Glyma.14G120700	Exostosin family protein
						Glyma.14G120800
						Glyma.14G120900	Auxin efflux carrier family protein
						Glyma.14G121000	chloroplast signal recognition particle 54 kDa subunit
						Glyma.14G121100	Nucleic acid-binding, OB-fold-like protein
						Glyma.14G121200	alcohol dehydrogenase 1
						Glyma.14G121300	Chaperone DnaJ-domain superfamily protein
						Glyma.14G121400	Plant stearoyl-acyl-carrier-protein desaturase family protein
						Glyma.14G121500
						Glyma.14G121600	light-mediated development protein 1 / deetiolated1 (DET1)
						Glyma.14G121700	Myosin heavy chain-related protein
						Glyma.14G121800	tracheary element differentiation-related 6
						Glyma.14G121900	VPS35 homolog A
						Glyma.14G122000	tracheary element differentiation-related 7
						Glyma.14G122100	Ribosomal protein L6 family
						Glyma.14G122200	serine carboxypeptidase-like 42
						Glyma.14G122300
						Glyma.14G122400	cytochrome P450, family 714, subfamily A, polypeptide 1
						Glyma.14G122500	SSXT family protein
						Glyma.14G122600	plant glycogenin-like starch initiation protein 2
						Glyma.14G122700	Protein of unknown function (DUF300)
						Glyma.14G122800
						Glyma.14G122900
						Glyma.14G123000
						Glyma.14G123100
						Glyma.14G123200	glycolipid transfer protein 2
						Glyma.14G123300	Heavy metal transport/detoxification superfamily protein
						Glyma.14G123400	Acyl-CoA N-acyltransferases (NAT) superfamily protein
						Glyma.14G123500	phosphate transporter 1;1
						Glyma.14G123600
						Glyma.14G123700	plastid division1
						Glyma.14G123800
						Glyma.14G123900	cytokinin response factor 4
						Glyma.14G124000	synaptotagmin A
						Glyma.14G124100	digalactosyl diacylglycerol deficient 2
						Glyma.14G124200	Protein of unknown function (DUF1399)
						Glyma.14G124300	ubiquitin-conjugating enzyme 10
						Glyma.14G124400	Leucine-rich repeat protein kinase family protein
						Glyma.14G124500	Ribosomal protein L7Ae/L30e/S12e/Gadd45 family protein
						Glyma.14G124600
						Glyma.14G124700	Leucine-rich repeat transmembrane protein kinase family protein
						Glyma.14G124800	VQ motif-containing protein
	Gm14	23375328	24823916	Duplication	34	Glyma.14G134400
						Glyma.14G134500
						Glyma.14G134600	RING/U-box superfamily protein
						Glyma.14G134700	Plant calmodulin-binding protein-related
						Glyma.14G134800	pentatricopeptide (PPR) repeat-containing protein / CBS domain-containing protein
						Glyma.14G134900
						Glyma.14G135000	1-deoxy-D-xylulose 5-phosphate synthase 1
						Glyma.14G135100	exocyst subunit exo70 family protein G1
						Glyma.14G135200
						Glyma.14G135300	hAT dimerisation domain-containing protein
						Glyma.14G135400	WRKY DNA-binding protein 11
						Glyma.14G135500	BED zinc finger ;hAT family dimerisation domain
						Glyma.14G135600	ARM repeat superfamily protein
						Glyma.14G135700	ARM repeat superfamily protein
						Glyma.14G135800	structural maintenance of chromosome 3
						Glyma.14G135900
						Glyma.14G136000	Nodulin MtN3 family protein
						Glyma.14G136100	protein N-terminal asparagine amidohydrolase family protein
						Glyma.14G136200	RNI-like superfamily protein
						Glyma.14G136300	phytochromobilin:ferredoxin oxidoreductase, chloroplast / phytochromobilin synthase (HY2)
						Glyma.14G136400	rhamnose biosynthesis 1
						Glyma.14G136500	beta HLH protein 93
						Glyma.14G136600	Survival protein SurE-like phosphatase/nucleotidase
						Glyma.14G136700	serine/arginine-rich 22
						Glyma.14G136800	ATP phosphoribosyl transferase 2
						Glyma.14G136900	Cellulose-synthase-like C5
						Glyma.14G137000
						Glyma.14G137100	DNA topoisomerase, type IA, core
						Glyma.14G137200	Protein kinase protein with adenine nucleotide alpha hydrolases-like domain
						Glyma.14G137300
						Glyma.14G137400
						Glyma.14G137500	GRAM domain family protein
						Glyma.14G137600	RING-box 1
						Glyma.14G137700	Leucine-rich repeat protein kinase family protein
	Gm14	34475571	49032182	Duplication	666	Glyma.14G156900
						Glyma.14G157000	PIF1 helicase
						Glyma.14G157100	histone deacetylase 1
						Glyma.14G157200
						Glyma.14G157300
						Glyma.14G157400	gibberellin 20-oxidase 3
						Glyma.14G157500	gamete-expressed 3
						Glyma.14G157600	wall-associated kinase 2
						Glyma.14G157700	wall-associated kinase 2
						Glyma.14G157800	wall associated kinase 5
						Glyma.14G157900	wall associated kinase 5
						Glyma.14G158000
						Glyma.14G158100	MATE efflux family protein
						Glyma.14G158200	wall-associated kinase 2
						Glyma.14G158300	wall-associated kinase 2
						Glyma.14G158400
						Glyma.14G158500
						Glyma.14G158600	wall associated kinase 3
						Glyma.14G158700
						Glyma.14G158800
						Glyma.14G158900	ACT domain repeat 3
						Glyma.14G159000	Ypt/Rab-GAP domain of gyp1p superfamily protein
						Glyma.14G159100	Yippee family putative zinc-binding protein
						Glyma.14G159200	Tetratricopeptide repeat (TPR)-like superfamily protein
						Glyma.14G159300	IQ-domain 21
						Glyma.14G159400	Transcription factor jumonji (jmjC) domain-containing protein
						Glyma.14G159500
						Glyma.14G159600	pectin methylesterase PCR fragment F
						Glyma.14G159700	Calcium-binding EF hand family protein
						Glyma.14G159800	polypyrimidine tract-binding protein 2
						Glyma.14G159900	Nodulin MtN3 family protein
						Glyma.14G160000	Late embryogenesis abundant (LEA) hydroxyproline-rich glycoprotein family
						Glyma.14G160100	Nodulin MtN3 family protein
						Glyma.14G160200	F-box and associated interaction domains-containing protein
						Glyma.14G160300
						Glyma.14G160400
						Glyma.14G160500
						Glyma.14G160600	sigma factor E
						Glyma.14G160700	basic helix-loop-helix (bHLH) DNA-binding superfamily protein
						Glyma.14G160800	FAR1-related sequence 5
						Glyma.14G160900	Folylpolyglutamate synthetase family protein
						Glyma.14G161000	arabinogalactan protein 16
						Glyma.14G161100	BED zinc finger ;hAT family dimerisation domain
						Glyma.14G161200	DNAJ heat shock N-terminal domain-containing protein
						Glyma.14G161300	PIF1 helicase
						Glyma.14G161400	Protein phosphatase 2C family protein
						Glyma.14G161500	glutathione S-transferase TAU 22
						Glyma.14G161600	cyclic nucleotide gated channel 1
						Glyma.14G161700	nodulin MtN21 /EamA-like transporter family protein
						Glyma.14G161800	NagB/RpiA/CoA transferase-like superfamily protein
						Glyma.14G161900	Integrase-type DNA-binding superfamily protein
						Glyma.14G162000	NagB/RpiA/CoA transferase-like superfamily protein
						Glyma.14G162100	highly ABA-induced PP2C gene 3
						Glyma.14G162200	FTSH protease 6
						Glyma.14G162300	NADH-dependent glutamate synthase 1
						Glyma.14G162400	alpha/beta-Hydrolases superfamily protein
						Glyma.14G162500	Class I peptide chain release factor
						Glyma.14G162600
						Glyma.14G162700	hAT transposon superfamily
						Glyma.14G162800
						Glyma.14G162900
						Glyma.14G163000	Ribonuclease II/R family protein
						Glyma.14G163100
						Glyma.14G163200	glycine-rich protein
						Glyma.14G163300	flavonol synthase 1
						Glyma.14G163400
						Glyma.14G163500	Protein of unknown function (DUF1624)
						Glyma.14G163600
						Glyma.14G163700	Pathogenesis-related thaumatin superfamily protein
						Glyma.14G163800
						Glyma.14G163900	O-fucosyltransferase family protein
						Glyma.14G164000
						Glyma.14G164100	GDSL-like Lipase/Acylhydrolase superfamily protein
						Glyma.14G164200	nucleoside diphosphate kinase 2
						Glyma.14G164300	BED zinc finger ;hAT family dimerisation domain
						Glyma.14G164400	putative protein kinase 1
						Glyma.14G164500
						Glyma.14G164600	OSBP(oxysterol binding protein)-related protein 1C
						Glyma.14G164700	phosphatidylinositol-4-phosphate 5-kinase 1
						Glyma.14G164800	MEI2 C-terminal RRM only like 1
						Glyma.14G164900	nitrate reductase 1
						Glyma.14G165000	nitrate reductase 1
						Glyma.14G165100	protein kinase family protein
						Glyma.14G165200	fucosyltransferase 12
						Glyma.14G165300	heat shock protein 70 (Hsp 70) family protein
						Glyma.14G165400
						Glyma.14G165500	polypyrimidine tract-binding protein 3
						Glyma.14G165600	H(+)-ATPase 9
						Glyma.14G165700	MAPK/ERK kinase kinase 1
						Glyma.14G165800
						Glyma.14G165900
						Glyma.14G166000	MAPK/ERK kinase kinase 1
						Glyma.14G166100
						Glyma.14G166200
						Glyma.14G166300	Galactosyltransferase family protein
						Glyma.14G166400	UDP-Glycosyltransferase superfamily protein
						Glyma.14G166500	auxin response factor 17
						Glyma.14G166600
						Glyma.14G166700
						Glyma.14G166800
						Glyma.14G166900
						Glyma.14G167000	bZIP transcription factor family protein
						Glyma.14G167100	abscisic acid responsive element-binding factor 1
						Glyma.14G167200	DNA-directed RNA polymerase II protein
						Glyma.14G167300	glycerol-3-phosphate acyltransferase 3
						Glyma.14G167400	glycerol-3-phosphate acyltransferase 2
						Glyma.14G167500	Protein kinase superfamily protein
						Glyma.14G167600	AGD2-like defense response protein 1
						Glyma.14G167700	AGD2-like defense response protein 1
						Glyma.14G167800
						Glyma.14G167900	Galactose oxidase/kelch repeat superfamily protein
						Glyma.14G168000
						Glyma.14G168100	structural constituent of ribosome
						Glyma.14G168200
						Glyma.14G168300	LRR and NB-ARC domains-containing disease resistance protein
						Glyma.14G168400
						Glyma.14G168500	Eukaryotic aspartyl protease family protein
						Glyma.14G168600	C2H2-like zinc finger protein
						Glyma.14G168700	AGAMOUS-like 104
						Glyma.14G168800	ankyrin repeat protein
						Glyma.14G168900
						Glyma.14G169000
						Glyma.14G169100
						Glyma.14G169200
						Glyma.14G169300	slufate transporter 2;1
						Glyma.14G169400
						Glyma.14G169500
						Glyma.14G169600
						Glyma.14G169700	sulfate transporter 1;3
						Glyma.14G169800
						Glyma.14G169900	myb domain protein 43
						Glyma.14G170000	DROUGHT SENSITIVE 1
						Glyma.14G170100	Protein of unknown function (DUF581)
						Glyma.14G170200	Bifunctional inhibitor/lipid-transfer protein/seed storage 2S albumin superfamily protein
						Glyma.14G170300	O-fucosyltransferase family protein
						Glyma.14G170400	Calcium-binding EF-hand family protein
						Glyma.14G170500	maternal effect embryo arrest 18
						Glyma.14G170600
						Glyma.14G170700	Phosphoglycerate mutase family protein
						Glyma.14G170800	Sec14p-like phosphatidylinositol transfer family protein
						Glyma.14G170900	Glycosyl hydrolase family protein
						Glyma.14G171000
						Glyma.14G171100	Protein of unknown function (DUF833)
						Glyma.14G171200	ER lumen protein retaining receptor family protein
						Glyma.14G171300
						Glyma.14G171400	Protein phosphatase 2A, regulatory subunit PR55
						Glyma.14G171500	related to AP2 4
						Glyma.14G171600	Endoplasmic reticulum vesicle transporter protein
						Glyma.14G171700	Haloacid dehalogenase-like hydrolase (HAD) superfamily protein
						Glyma.14G171800	tetratricopeptide repeat (TPR)-containing protein
						Glyma.14G171900	Plasma-membrane choline transporter family protein
						Glyma.14G172000
						Glyma.14G172100
						Glyma.14G172200	VQ motif-containing protein
						Glyma.14G172300	Major facilitator superfamily protein
						Glyma.14G172400	pumilio 7
						Glyma.14G172500
						Glyma.14G172600	Major facilitator superfamily protein
						Glyma.14G172700	Major facilitator superfamily protein
						Glyma.14G172800
						Glyma.14G172900
						Glyma.14G173000	Myosin heavy chain-related protein
						Glyma.14G173100	receptor like protein 6
						Glyma.14G173200	cytochrome c-2
						Glyma.14G173300	receptor like protein 33
						Glyma.14G173400	receptor like protein 24
						Glyma.14G173500	lipoxygenase 1
						Glyma.14G173600	receptor like protein 43
						Glyma.14G173700	Leucine-rich receptor-like protein kinase family protein
						Glyma.14G173800	NAP1-related protein 2
						Glyma.14G173900	receptor like protein 6
						Glyma.14G174000	regulatory components of ABA receptor 3
						Glyma.14G174100	copper ion binding;cobalt ion binding;zinc ion binding
						Glyma.14G174200	cryptochrome 1
						Glyma.14G174300	NOD26-like intrinsic protein 3;1
						Glyma.14G174400	Outer arm dynein light chain 1 protein
						Glyma.14G174500	S-adenosyl-L-methionine-dependent methyltransferases superfamily protein
						Glyma.14G174600	RNA-binding (RRM/RBD/RNP motifs) family protein
						Glyma.14G174700
						Glyma.14G174800	PIF1 helicase
						Glyma.14G174900	C2H2 and C2HC zinc fingers superfamily protein
						Glyma.14G175000	UDP-glucosyl transferase 85A2
						Glyma.14G175100	UDP-glucosyl transferase 85A3
						Glyma.14G175200	hydroxyproline-rich glycoprotein family protein
						Glyma.14G175300	ATPase family associated with various cellular activities (AAA)
						Glyma.14G175400	UDP-glucosyl transferase 85A2
						Glyma.14G175500
						Glyma.14G175600
						Glyma.14G175700	GAMMA-TUBULIN COMPLEX PROTEIN 4
						Glyma.14G175800	UDP-glucosyl transferase 85A3
						Glyma.14G175900	RNA cyclase family protein
						Glyma.14G176000	Major facilitator superfamily protein
						Glyma.14G176100
						Glyma.14G176200	timeless family protein
						Glyma.14G176300	Phosphate-responsive 1 family protein
						Glyma.14G176400	Phosphate-responsive 1 family protein
						Glyma.14G176500	EXORDIUM like 2
						Glyma.14G176600	Class-II DAHP synthetase family protein
						Glyma.14G176700	Protein kinase superfamily protein
						Glyma.14G176800	Protein of unknown function (DUF1637)
						Glyma.14G176900	general regulatory factor 2
						Glyma.14G177000	VQ motif-containing protein
						Glyma.14G177100	cytochrome C oxidase 6B
						Glyma.14G177200	ascorbate peroxidase 4
						Glyma.14G177300	O-fucosyltransferase family protein
						Glyma.14G177400
						Glyma.14G177500	Amino acid permease family protein
						Glyma.14G177600	Cupredoxin superfamily protein
						Glyma.14G177700
						Glyma.14G177800
						Glyma.14G177900	RING/U-box superfamily protein
						Glyma.14G178000	basic helix-loop-helix (bHLH) DNA-binding superfamily protein
						Glyma.14G178100
						Glyma.14G178200	RING/U-box superfamily protein
						Glyma.14G178300	zinc knuckle (CCHC-type) family protein
						Glyma.14G178400	RING/U-box superfamily protein
						Glyma.14G178500	2-oxoglutarate (2OG) and Fe(II)-dependent oxygenase superfamily protein
						Glyma.14G178600	2-oxoglutarate (2OG) and Fe(II)-dependent oxygenase superfamily protein
						Glyma.14G178700	ENTH/ANTH/VHS superfamily protein
						Glyma.14G178800	DNAJ heat shock family protein
						Glyma.14G178900	purin 7
						Glyma.14G179000	phosphoenolpyruvate carboxylase-related kinase 2
						Glyma.14G179100	Target SNARE coiled-coil domain protein
						Glyma.14G179200
						Glyma.14G179300	Mitochondrial substrate carrier family protein
						Glyma.14G179400
						Glyma.14G179500	auxin F-box protein 5
						Glyma.14G179600	homeobox protein 22
						Glyma.14G179700	zinc ion binding;nucleic acid binding
						Glyma.14G179800
						Glyma.14G179900	sequence-specific DNA binding transcription factors;transcription regulators
						Glyma.14G180000
						Glyma.14G180100	conserved peptide upstream open reading frame 37
						Glyma.14G180200	phytoene desaturation 1
						Glyma.14G180300	CYCLIN D4;1
						Glyma.14G180400	Chaperone DnaJ-domain superfamily protein
						Glyma.14G180500	phosphoglucose isomerase 1
						Glyma.14G180600
						Glyma.14G180700	Eukaryotic aspartyl protease family protein
						Glyma.14G180800
						Glyma.14G180900	conserved peptide upstream open reading frame 45
						Glyma.14G181000	Adenine nucleotide alpha hydrolases-like superfamily protein
						Glyma.14G181100	ubiquitin-specific protease 17
						Glyma.14G181200	Predicted AT-hook DNA-binding family protein
						Glyma.14G181300	Clathrin adaptor complexes medium subunit family protein
						Glyma.14G181400	beta carbonic anhydrase 5
						Glyma.14G181500	basic helix-loop-helix (bHLH) DNA-binding superfamily protein
						Glyma.14G181600	Chaperone DnaJ-domain superfamily protein
						Glyma.14G181700	RING/U-box superfamily protein
						Glyma.14G181800	P-loop containing nucleoside triphosphate hydrolases superfamily protein
						Glyma.14G181900
						Glyma.14G182000	Kinase interacting (KIP1-like) family protein
						Glyma.14G182100	P450 reductase 1
						Glyma.14G182200
						Glyma.14G182300	vernalization5/VIN3-like
						Glyma.14G182400	hydroxyproline-rich glycoprotein family protein
						Glyma.14G182500	Restriction endonuclease, type II-like superfamily protein
						Glyma.14G182600	Tetratricopeptide repeat (TPR)-like superfamily protein
						Glyma.14G182700	Protein kinase superfamily protein
						Glyma.14G182800	GATA-type zinc finger protein with TIFY domain
						Glyma.14G182900	HVA22 homologue A
						Glyma.14G183000	ubiquitin-protein ligase 2
						Glyma.14G183100	transcription initiation factor IIA gamma chain / TFIIA-gamma (TFIIA-S)
						Glyma.14G183200
						Glyma.14G183300
						Glyma.14G183400	Rhamnogalacturonate lyase family protein
						Glyma.14G183500	TRAF-type zinc finger-related
						Glyma.14G183600
						Glyma.14G183700
						Glyma.14G183800	AGAMOUS-like 16
						Glyma.14G183900
						Glyma.14G184000
						Glyma.14G184100
						Glyma.14G184200	Pentatricopeptide repeat (PPR-like) superfamily protein
						Glyma.14G184300	Pentatricopeptide repeat (PPR-like) superfamily protein
						Glyma.14G184400
						Glyma.14G184500	serine hydroxymethyltransferase 2
						Glyma.14G184600	Tetratricopeptide repeat (TPR)-like superfamily protein
						Glyma.14G184700	Octicosapeptide/Phox/Bem1p family protein
						Glyma.14G184800
						Glyma.14G184900
						Glyma.14G185000
						Glyma.14G185100	beta HLH protein 93
						Glyma.14G185200
						Glyma.14G185300	hydroxyproline-rich glycoprotein family protein
						Glyma.14G185400	indole-3-acetic acid inducible 9
						Glyma.14G185500
						Glyma.14G185600	Zinc finger (C3HC4-type RING finger) family protein
						Glyma.14G185700	Glutamyl-tRNA reductase family protein
						Glyma.14G185800	WRKY DNA-binding protein 70
						Glyma.14G185900
						Glyma.14G186000	WRKY DNA-binding protein 70
						Glyma.14G186100	WRKY DNA-binding protein 70
						Glyma.14G186200	hAT dimerisation domain-containing protein / transposase-related
						Glyma.14G186300	Pentatricopeptide repeat (PPR) superfamily protein
						Glyma.14G186400
						Glyma.14G186500	zinc ion binding;DNA binding;helicases;ATP binding;nucleic acid binding
						Glyma.14G186600	NB-ARC domain-containing disease resistance protein
						Glyma.14G186700	Protein kinase superfamily protein
						Glyma.14G186800	Protein of unknown function (DUF3133)
						Glyma.14G186900	Transketolase family protein
						Glyma.14G187000	Autophagy-related protein 13
						Glyma.14G187100	Ribonuclease H-like superfamily protein
						Glyma.14G187200	Peptidase C78, ubiquitin fold modifier-specific peptidase 1/ 2
						Glyma.14G187300	Vacuolar iron transporter (VIT) family protein
						Glyma.14G187400	Transducin/WD40 repeat-like superfamily protein
						Glyma.14G187500	Calcium-dependent lipid-binding (CaLB domain) family protein
						Glyma.14G187600
						Glyma.14G187700	Metallo-hydrolase/oxidoreductase superfamily protein
						Glyma.14G187800	Ribosomal protein L16p/L10e family protein
						Glyma.14G187900	Leucine-rich repeat protein kinase family protein
						Glyma.14G188000	phosphate transporter 1;3
						Glyma.14G188100	serine/threonine protein kinase 2
						Glyma.14G188200	SC35-like splicing factor 30A
						Glyma.14G188300	response to low sulfur 3
						Glyma.14G188400	Pathogenesis-related thaumatin superfamily protein
						Glyma.14G188500
						Glyma.14G188600	ribonuclease P family protein / Rpp14 family protein
						Glyma.14G188700	Protein of unknown function, DUF599
						Glyma.14G188800	DNA mismatch repair protein MutS, type 2
						Glyma.14G188900	DNA mismatch repair protein MutS, type 2
						Glyma.14G189000	serine protease inhibitor, Kazal-type family protein
						Glyma.14G189100	Concanavalin A-like lectin protein kinase family protein
						Glyma.14G189200	nodulin MtN21 /EamA-like transporter family protein
						Glyma.14G189300	NAC transcription factor-like 9
						Glyma.14G189400	Aldolase superfamily protein
						Glyma.14G189500	Heavy metal transport/detoxification superfamily protein
						Glyma.14G189600	Heavy metal transport/detoxification superfamily protein
						Glyma.14G189700
						Glyma.14G189800
						Glyma.14G189900	Kinase-related protein of unknown function (DUF1296)
						Glyma.14G190000	ARM repeat superfamily protein
						Glyma.14G190100
						Glyma.14G190200	RNAse E/G-like
						Glyma.14G190300	RING/U-box superfamily protein
						Glyma.14G190400	B-box type zinc finger protein with CCT domain
						Glyma.14G190500	Pentatricopeptide repeat (PPR) superfamily protein
						Glyma.14G190600	Plant protein of unknown function (DUF868)
						Glyma.14G190700	calmodulin-binding receptor-like cytoplasmic kinase 1
						Glyma.14G190800	Histone superfamily protein
						Glyma.14G190900	phosphate transporter 4;3
						Glyma.14G191000	Thioesterase superfamily protein
						Glyma.14G191100	Protein of unknown function (DUF740)
						Glyma.14G191200
						Glyma.14G191300	peptide transporter 1
						Glyma.14G191400	Pectin lyase-like superfamily protein
						Glyma.14G191500	Laccase/Diphenol oxidase family protein
						Glyma.14G191600	polymerase gamma 1
						Glyma.14G191700	Duplicated homeodomain-like superfamily protein
						Glyma.14G191800
						Glyma.14G191900	Glycosyl hydrolase family protein
						Glyma.14G192000
						Glyma.14G192100	FTSH protease 9
						Glyma.14G192200	zinc finger WD40 repeat protein 1
						Glyma.14G192300	JOSEPHIN-like protein
						Glyma.14G192400	josephin protein-related
						Glyma.14G192500	cytochrome P450, family 86, subfamily A, polypeptide 1
						Glyma.14G192600	myb domain protein 64
						Glyma.14G192700	Quinone reductase family protein
						Glyma.14G192800	UDP-glucosyl transferase 71C4
						Glyma.14G192900	RNA recognition motif (RRM)-containing protein
						Glyma.14G193000	Undecaprenyl pyrophosphate synthetase family protein
						Glyma.14G193100	Undecaprenyl pyrophosphate synthetase family protein
						Glyma.14G193200	damaged DNA binding 2
						Glyma.14G193300	pleiotropic drug resistance 3
						Glyma.14G193400	cation exchanger 1
						Glyma.14G193500	pfkB-like carbohydrate kinase family protein
						Glyma.14G193600
						Glyma.14G193700	ELF4-like 1
						Glyma.14G193800	phospholipase C 2
						Glyma.14G193900	Double Clp-N motif-containing P-loop nucleoside triphosphate hydrolases superfamily protein
						Glyma.14G194000	zinc ion binding;nucleic acid binding
						Glyma.14G194100	zinc finger (CCCH-type) family protein
						Glyma.14G194200
						Glyma.14G194300	fatty acid desaturase 8
						Glyma.14G194400	Pentatricopeptide repeat (PPR-like) superfamily protein
						Glyma.14G194500	Selenoprotein, Rdx type
						Glyma.14G194600	alternative NAD(P)H dehydrogenase 1
						Glyma.14G194700	Ankyrin repeat family protein
						Glyma.14G194800	PHD finger transcription factor, putative
						Glyma.14G194900	Plant protein of unknown function (DUF828)
						Glyma.14G195000	glutamine-dependent asparagine synthase 1
						Glyma.14G195100
						Glyma.14G195200	Protein phosphatase 2C family protein
						Glyma.14G195300	mitogen-activated protein kinase kinase kinase 14
						Glyma.14G195400	Clathrin, heavy chain
						Glyma.14G195500
						Glyma.14G195600
						Glyma.14G195700	fructose-2,6-bisphosphatase
						Glyma.14G195800
						Glyma.14G195900	TOXICOS EN LEVADURA 2
						Glyma.14G196000	Uncharacterised protein family (UPF0497)
						Glyma.14G196100
						Glyma.14G196200	ZIP metal ion transporter family
						Glyma.14G196300
						Glyma.14G196400
						Glyma.14G196500	Acyl-CoA N-acyltransferases (NAT) superfamily protein
						Glyma.14G196600	Protein kinase superfamily protein
						Glyma.14G196700	Ribosomal protein L7Ae/L30e/S12e/Gadd45 family protein
						Glyma.14G196800	ubiquitin activating enzyme 2
						Glyma.14G196900	Glutaredoxin family protein
						Glyma.14G197000	Leucine-rich repeat protein kinase family protein
						Glyma.14G197100	tetratricopeptide repeat (TPR)-containing protein
						Glyma.14G197200	Basic-leucine zipper (bZIP) transcription factor family protein
						Glyma.14G197300	Protein of unknown function (DUF640)
						Glyma.14G197400	Arabidopsis thaliana protein of unknown function (DUF794)
						Glyma.14G197500	ferritin 4
						Glyma.14G197600	NAD(P)-binding Rossmann-fold superfamily protein
						Glyma.14G197700	TBP-associated factor 15B
						Glyma.14G197800
						Glyma.14G197900	CCT motif family protein
						Glyma.14G198000	UDP-Glycosyltransferase superfamily protein
						Glyma.14G198100	UDP-Glycosyltransferase superfamily protein
						Glyma.14G198200	exocyst subunit exo70 family protein B1
						Glyma.14G198300	UDP-Glycosyltransferase superfamily protein
						Glyma.14G198400	exocyst subunit exo70 family protein B1
						Glyma.14G198500	exocyst subunit exo70 family protein B1
						Glyma.14G198600	UDP-Glycosyltransferase superfamily protein
						Glyma.14G198700	Calcineurin-like metallo-phosphoesterase superfamily protein
						Glyma.14G198800	Mitochondrial substrate carrier family protein
						Glyma.14G198900	laccase 3
						Glyma.14G199000	sorting nexin 2B
						Glyma.14G199100	exocyst subunit exo70 family protein B1
						Glyma.14G199200	exocyst subunit exo70 family protein B1
						Glyma.14G199300
						Glyma.14G199400	NB-ARC domain-containing disease resistance protein
						Glyma.14G199500	exocyst subunit exo70 family protein B1
						Glyma.14G199600	exocyst subunit exo70 family protein B1
						Glyma.14G199700	exocyst subunit exo70 family protein B1
						Glyma.14G199800	WRKY DNA-binding protein 4
						Glyma.14G199900
						Glyma.14G200000	cation/hydrogen exchanger 14
						Glyma.14G200100	cation/hydrogen exchanger 15
						Glyma.14G200200	WRKY DNA-binding protein 33
						Glyma.14G200300	RNI-like superfamily protein
						Glyma.14G200400	U2 small nuclear ribonucleoprotein B
						Glyma.14G200500	Nuclear transport factor 2 (NTF2) family protein
						Glyma.14G200600	Protein of unknown function (DUF567)
						Glyma.14G200700	O-methyltransferase family protein
						Glyma.14G200800	O-methyltransferase family protein
						Glyma.14G200900	O-methyltransferase family protein
						Glyma.14G201000	O-methyltransferase family protein
						Glyma.14G201100	O-methyltransferase family protein
						Glyma.14G201200	Major facilitator superfamily protein
						Glyma.14G201300
						Glyma.14G201400
						Glyma.14G201500	translocon at the inner envelope membrane of chloroplasts 110
						Glyma.14G201600	Peroxidase superfamily protein
						Glyma.14G201700	Peroxidase superfamily protein
						Glyma.14G201800	Peroxidase superfamily protein
						Glyma.14G201900	Defender against death (DAD family) protein
						Glyma.14G202000	RING/U-box superfamily protein with ARM repeat domain
						Glyma.14G202100	Tyrosyl-tRNA synthetase, class Ib, bacterial/mitochondrial
						Glyma.14G202200	Tetratricopeptide repeat (TPR)-like superfamily protein
						Glyma.14G202300	LOB domain-containing protein 13
						Glyma.14G202400	Exostosin family protein
						Glyma.14G202500	Exostosin family protein
						Glyma.14G202600	Duplicated homeodomain-like superfamily protein
						Glyma.14G202700	CBL-interacting protein kinase 2
						Glyma.14G202800	Methyltransferase-related protein
						Glyma.14G202900	allergen-related
						Glyma.14G203000	SOS3-interacting protein 4
						Glyma.14G203100	allergen-related
						Glyma.14G203200
						Glyma.14G203300
						Glyma.14G203400	Plant protein of unknown function (DUF641)
						Glyma.14G203500	ovate family protein 17
						Glyma.14G203600	ovate family protein 3
						Glyma.14G203700	with no lysine (K) kinase 4
						Glyma.14G203800	PAP/OAS1 substrate-binding domain superfamily
						Glyma.14G203900	expansin A8
						Glyma.14G204000
						Glyma.14G204100	Basic-leucine zipper (bZIP) transcription factor family protein
						Glyma.14G204200	extra-large G-protein 1
						Glyma.14G204300	AGC (cAMP-dependent, cGMP-dependent and protein kinase C) kinase family protein
						Glyma.14G204400	high-level expression of sugar-inducible gene 2
						Glyma.14G204500	NB-ARC domain-containing disease resistance protein
						Glyma.14G204600	NB-ARC domain-containing disease resistance protein
						Glyma.14G204700	NB-ARC domain-containing disease resistance protein
						Glyma.14G204800
						Glyma.14G204900	NB-ARC domain-containing disease resistance protein
						Glyma.14G205000	NB-ARC domain-containing disease resistance protein
						Glyma.14G205100	Kinase interacting (KIP1-like) family protein
						Glyma.14G205200	cinnamate-4-hydroxylase
						Glyma.14G205300	NB-ARC domain-containing disease resistance protein
						Glyma.14G205400
						Glyma.14G205500	eukaryotic translation initiation factor 2 beta subunit
						Glyma.14G205600	cytokinin response factor 4
						Glyma.14G205700	ubiquitin conjugating enzyme 8
						Glyma.14G205800
						Glyma.14G205900
						Glyma.14G206000	Leucine-rich repeat protein kinase family protein
						Glyma.14G206100	Phototropic-responsive NPH3 family protein
						Glyma.14G206200	Leucine-rich repeat protein kinase family protein
						Glyma.14G206300	Leucine-rich repeat protein kinase family protein
						Glyma.14G206400
						Glyma.14G206500	NB-ARC domain-containing disease resistance protein
						Glyma.14G206600	Cation efflux family protein
						Glyma.14G206700	Cytochrome b-c1 complex, subunit 8 protein
						Glyma.14G206800	RNA-binding KH domain-containing protein
						Glyma.14G206900	NB-ARC domain-containing disease resistance protein
						Glyma.14G207000	Yippee family putative zinc-binding protein
						Glyma.14G207100	Tetratricopeptide repeat (TPR)-like superfamily protein
						Glyma.14G207200	ABC transporter of the mitochondrion 3
						Glyma.14G207300	Tetratricopeptide repeat (TPR)-like superfamily protein
						Glyma.14G207400	Protein of unknown function (DUF607)
						Glyma.14G207500	TRAM, LAG1 and CLN8 (TLC) lipid-sensing domain containing protein
						Glyma.14G207600	Cystathionine beta-synthase (CBS) family protein
						Glyma.14G207700	Thiamine pyrophosphate dependent pyruvate decarboxylase family protein
						Glyma.14G207800	DUTP-PYROPHOSPHATASE-LIKE 1
						Glyma.14G207900
						Glyma.14G208000	Late embryogenesis abundant (LEA) hydroxyproline-rich glycoprotein family
						Glyma.14G208100	nijmegen breakage syndrome 1
						Glyma.14G208200	AMP-dependent synthetase and ligase family protein
						Glyma.14G208300	acyl activating enzyme 5
						Glyma.14G208400	NC domain-containing protein-related
						Glyma.14G208500	auxin response factor 8
						Glyma.14G208600	Ribosomal protein S26e family protein
						Glyma.14G208700	P-loop containing nucleoside triphosphate hydrolases superfamily protein
						Glyma.14G208800
						Glyma.14G208900	Uncharacterised protein family (UPF0497)
						Glyma.14G209000	oxidative stress 3
						Glyma.14G209100
						Glyma.14G209200	Bromodomain transcription factor
						Glyma.14G209300
						Glyma.14G209400	polyamine oxidase 4
						Glyma.14G209500
						Glyma.14G209600	AMP-dependent synthetase and ligase family protein
						Glyma.14G209700	PHYTOENE SYNTHASE
						Glyma.14G209800	SET domain group 40
						Glyma.14G209900	sucrose synthase 6
						Glyma.14G210000	NAC domain containing protein 28
						Glyma.14G210100	glutathione S-transferase TAU 19
						Glyma.14G210200	autophagy protein Apg5 family
						Glyma.14G210300
						Glyma.14G210400
						Glyma.14G210500	expansin A13
						Glyma.14G210600	Homeodomain-like superfamily protein
						Glyma.14G210700	UDP-glucose pyrophosphorylase 2
						Glyma.14G210800	Ribosomal L27e protein family
						Glyma.14G210900	ARM repeat superfamily protein
						Glyma.14G211000	cytosolic NADP+-dependent isocitrate dehydrogenase
						Glyma.14G211100	glutamate decarboxylase
						Glyma.14G211200	Concanavalin A-like lectin protein kinase family protein
						Glyma.14G211300	Adenine nucleotide alpha hydrolases-like superfamily protein
						Glyma.14G211400
						Glyma.14G211500	Endomembrane protein 70 protein family
						Glyma.14G211600	PRP38 family protein
						Glyma.14G211700	beta glucosidase 11
						Glyma.14G211800
						Glyma.14G211900	Homeodomain-like superfamily protein
						Glyma.14G212000	zinc finger protein 4
						Glyma.14G212100	transmembrane kinase 1
						Glyma.14G212200	CYS, MET, PRO, and GLY protein 1
						Glyma.14G212300	RING/FYVE/PHD zinc finger superfamily protein
						Glyma.14G212400
						Glyma.14G212500	STELAR K+ outward rectifier
						Glyma.14G212600	Pentatricopeptide repeat (PPR) superfamily protein
						Glyma.14G212700	Eukaryotic aspartyl protease family protein
						Glyma.14G212800	NAD(P)-binding Rossmann-fold superfamily protein
						Glyma.14G212900	zinc ion binding
						Glyma.14G213000	CCCH-type zinc finger family protein
						Glyma.14G213100
						Glyma.14G213200	glutamine synthetase 1;4
						Glyma.14G213300	glutamine synthase clone R1
						Glyma.14G213400	nudix hydrolase homolog 17
						Glyma.14G213500	ribosomal protein S12B
						Glyma.14G213600	plasmodesmata-located protein 7
						Glyma.14G213700	Protein of Unknown Function (DUF239)
						Glyma.14G213800
						Glyma.14G213900
						Glyma.14G214000	DNA repair protein Rad4 family
						Glyma.14G214100	SGNH hydrolase-type esterase superfamily protein
						Glyma.14G214200
						Glyma.14G214300	O-Glycosyl hydrolases family 17 protein
						Glyma.14G214400
						Glyma.14G214500	myb domain protein 43
						Glyma.14G214600	ADP-ribosylation factor-like A1A
						Glyma.14G214700	receptor-like kinase 1
						Glyma.14G214800	HSP20-like chaperones superfamily protein
						Glyma.14G214900
						Glyma.14G215000	Protein of unknown function (DUF726)
						Glyma.14G215100	high mobility group A
						Glyma.14G215200	high mobility group A
						Glyma.14G215300	Protein of unknown function, DUF593
						Glyma.14G215400	senescence-associated family protein
						Glyma.14G215500	CCAAT-binding factor
						Glyma.14G215600	Gibberellin-regulated family protein
						Glyma.14G215700	Protein of unknown function DUF2359, transmembrane
						Glyma.14G215800	Calcium-binding EF-hand family protein
						Glyma.14G215900	pfkB-like carbohydrate kinase family protein
						Glyma.14G216000	Calcium-binding EF-hand family protein
						Glyma.14G216100	Protein kinase superfamily protein
						Glyma.14G216200	Walls Are Thin 1
						Glyma.14G216300	Papain family cysteine protease
						Glyma.14G216400	SHI-related sequence 7
						Glyma.14G216500	salt tolerance homolog2
						Glyma.14G216600	glycine-rich protein
						Glyma.14G216700	Chaperone DnaJ-domain superfamily protein
						Glyma.14G216800	alpha/beta-Hydrolases superfamily protein
						Glyma.14G216900	LSD1-like 3
						Glyma.14G217000	glyoxal oxidase-related protein
						Glyma.14G217100	Histone superfamily protein
						Glyma.14G217200	Basic-leucine zipper (bZIP) transcription factor family protein
						Glyma.14G217300	isopropyl malate isomerase large subunit 1
						Glyma.14G217400	RNA helicase family protein
						Glyma.14G217500
						Glyma.14G217600	S-adenosyl-L-methionine-dependent methyltransferases superfamily protein
						Glyma.14G217700	Transcriptional factor B3 family protein / auxin-responsive factor AUX/IAA-related
						Glyma.14G217800	SAUR-like auxin-responsive protein family
						Glyma.14G217900	Plant protein of unknown function (DUF869)
						Glyma.14G218000	5\'-3\' exoribonuclease 3
						Glyma.14G218100	Putative lysine decarboxylase family protein
						Glyma.14G218200	DnaJ/Hsp40 cysteine-rich domain superfamily protein
						Glyma.14G218300	Pyridine nucleotide-disulphide oxidoreductase family protein
						Glyma.14G218400	Abscisic acid-responsive (TB2/DP1, HVA22) family protein
						Glyma.14G218500	eukaryotic initiation factor 3 gamma subunit family protein
						Glyma.14G218600
						Glyma.14G218700	C2H2-like zinc finger protein
						Glyma.14G218800	hexokinase 3
						Glyma.14G218900	SNARE-like superfamily protein
						Glyma.14G219000
						Glyma.14G219100	GAST1 protein homolog 1
						Glyma.14G219200
						Glyma.14G219300	tubulin beta-1 chain
						Glyma.14G219400	phosducin-like protein 3 homolog
						Glyma.14G219500	Protein of unknown function (DUF668)
						Glyma.14G219600	Pathogenesis-related thaumatin superfamily protein
						Glyma.14G219700	Chaperone protein htpG family protein
						Glyma.14G219800
						Glyma.14G219900	Transcription elongation factor (TFIIS) family protein
						Glyma.14G220000	Calcium-dependent lipid-binding (CaLB domain) family protein
						Glyma.14G220100
						Glyma.14G220200	P-glycoprotein 13
						Glyma.14G220300	VPS35 homolog B
						Glyma.14G220400
						Glyma.14G220500	RING/FYVE/PHD zinc finger superfamily protein
						Glyma.14G220600	GDSL-like Lipase/Acylhydrolase superfamily protein
						Glyma.14G220700	SGNH hydrolase-type esterase superfamily protein
						Glyma.14G220800	SGNH hydrolase-type esterase superfamily protein
						Glyma.14G220900	GDSL-like Lipase/Acylhydrolase superfamily protein
						Glyma.14G221000	GDSL-like Lipase/Acylhydrolase superfamily protein
						Glyma.14G221100	winged-helix DNA-binding transcription factor family protein
						Glyma.14G221200	cinnamyl alcohol dehydrogenase 9
						Glyma.14G221300	Protein of unknown function (DUF677)
						Glyma.14G221400	Peroxidase superfamily protein
						Glyma.14G221500	expansin 11
						Glyma.14G221600	PAM domain (PCI/PINT associated module) protein
						Glyma.14G221700	Alba DNA/RNA-binding protein
						Glyma.14G221800	RING/U-box superfamily protein
						Glyma.14G221900	glutamate-1-semialdehyde-2,1-aminomutase
						Glyma.14G222000	calcium-dependent protein kinase 29
						Glyma.14G222100	S phase kinase-associated protein 1
						Glyma.14G222200	LYR family of Fe/S cluster biogenesis protein
						Glyma.14G222300	LYR family of Fe/S cluster biogenesis protein
						Glyma.14G222400
						Glyma.14G222500	chloroplastic drought-induced stress protein of 32 kD
						Glyma.14G222600	alpha-amylase-like 2
						Glyma.14G222700	Prolyl oligopeptidase family protein
						Glyma.14G222800	Prolyl oligopeptidase family protein
						Glyma.14G222900	Pseudouridine synthase family protein
						Glyma.14G223000	SKU5 similar 5
						Glyma.14G223100	Ubiquitin-like superfamily protein
						Glyma.14G223200	OPC-8:0 CoA ligase1
						Glyma.14G223300	Tetratricopeptide repeat (TPR)-like superfamily protein
						Glyma.14G223400	BTB/POZ domain-containing protein
	Gm16	36142905	36166915	Homozygous Deletion	2	Glyma.16G200400
						Glyma.16G200500
						Glyma.16G200400	Coexpressed with genes in leaf specific coexpression subnetwork
						Glyma.16G200500	Coexpressed with genes in leaf specific coexpression subnetwork
